# Supplementary material for: A local-scale One Health genomic surveillance of Clostridioides difficile demonstrates highly related strains from humans, canines, and the environment
Source: Microb Genom. 2023 Jun 22;9(6):mgen001046. doi: 10.1099/mgen.0.001046 (PMC10327504; doi:10.1099/mgen.0.001046)
Supplement: Supplementary material 2 [file mgen-9-1046-s002.xlsx]

## Sheet: Table_S1
Table S1. Information for Flagstaff isolates
Isolate name	Source	Isolation source	Location	Date	ST	Biosample	SRA accession	Assembly_accession	References_PubMedID
DGF-0001-05	canine - systematic collection	dog feces	USA: Arizona	2014-09-22	42	SAMN04423028	SRR3115454	GCA_018931035.1	27723795;30286803
DGF-0006-01	canine - systematic collection	dog feces	USA: Arizona	2014-09-22	15	SAMN04423029	SRR3115455	GCA_018930935.1	27723795;30286803
DGF-0006-02	canine - systematic collection	dog feces	USA: Arizona	2014-09-22	8	SAMN04423030	SRR3115456	GCA_018930915.1	27723795;30286803
DGF-0011-01	canine - systematic collection	dog feces	USA: Arizona	2014-09-22	3	SAMN04423032	SRR3115458	GCA_018930835.1	27723795;30286803
DGF-0027-09	canine - systematic collection	dog feces	USA: Arizona	2014-09-22	42	SAMN04423037	SRR3115463	GCA_018930775.1	27723795;30286803
DGF-0034-01	canine - systematic collection	dog feces	USA: Arizona	2014-09-24	3	SAMN04423038	SRR3115464	GCA_018930695.1	27723795;30286803
DGF-0036-11	canine - systematic collection	dog feces	USA: Arizona	2014-09-24	42	SAMN04423040	SRR3115466	GCA_018930715.1	27723795;30286803
DGF-0040-04	canine - systematic collection	dog feces	USA: Arizona	2014-09-24	15	SAMN04423042	SRR3115468	GCA_018930675.1	27723795;30286803
DGF-0048-01	canine - systematic collection	dog feces	USA: Arizona	2014-09-24	42	SAMN04423043	SRR3115469	GCA_018930735.1	27723795;30286803
DGF-0048-07	canine - systematic collection	dog feces	USA: Arizona	2014-09-24	6	SAMN04423049	SRR3115475	GCA_018930555.1	27723795;30286803
DGF-0050-28	canine - systematic collection	dog feces	USA: Arizona	2014-09-24	42	SAMN04423050	SRR3115476	GCA_018930535.1	27723795;30286803
DGF-0059-01	canine - systematic collection	dog feces	USA: Arizona	2014-09-24	3	SAMN04423051	SRR3115477	GCA_018930515.1	27723795;30286803
DGF-0062-03	canine - systematic collection	dog feces	USA: Arizona	2014-09-24	28	SAMN04423052	SRR3115478	GCA_018930495.1	27723795;30286803
DGF-0062-23	canine - systematic collection	dog feces	USA: Arizona	2014-09-24	15	SAMN04423054	SRR3115480	GCA_018930435.1	27723795;30286803
DGF-0063-04	canine - systematic collection	dog feces	USA: Arizona	2014-09-24	29	SAMN04423055	SRR3115481	GCA_018930455.1	27723795;30286803
DGF-0092-01	canine - systematic collection	dog feces	USA: Arizona	2014-09-29	2	SAMN04423056	SRR3115482	GCA_018930355.1	27723795;30286803
DGF-0103-04	canine - systematic collection	dog feces	USA: Arizona	2014-09-30	2	SAMN04423057	SRR3115483	GCA_018930415.1	27723795;30286803
DGF-0113-02	canine - systematic collection	dog feces	USA: Arizona	2014-09-30	15	SAMN04423058	SRR3115484	GCA_018930375.1	27723795;30286803
DGF-0113-07	canine - systematic collection	dog feces	USA: Arizona	2014-09-30	10	SAMN04423061	SRR3115487	GCA_018930335.1	27723795;30286803
DGF-0120-01	canine - systematic collection	dog feces	USA: Arizona	2014-10-02	3	SAMN04423062	SRR3115488	GCA_018930395.1	27723795;30286803
DGF-0132-07	canine - systematic collection	dog feces	USA: Arizona	2014-10-02	110	SAMN04423064	SRR3115490	GCA_018930135.1	27723795;30286803
DGF-0134-02	canine - systematic collection	dog feces	USA: Arizona	2014-10-02	2	SAMN04423065	SRR3115491	GCA_018930115.1	27723795;30286803
DGF-0134-14	canine - systematic collection	dog feces	USA: Arizona	2014-10-02	15	SAMN04423066	SRR3115492	GCA_018930155.1	27723795;30286803
DGF-0153-01	canine - systematic collection	dog feces	USA: Arizona	2014-10-03	3	SAMN04423067	SRR3115493	GCA_018930175.1	27723795;30286803
DGF-0156-01	canine - systematic collection	dog feces	USA: Arizona	2014-10-03	42	SAMN04423068	SRR3115494	GCA_018930315.1	27723795;30286803
DGF-0172-01	canine - systematic collection	dog feces	USA: Arizona	2014-10-03	15	SAMN04423070	SRR3115496	GCA_018930255.1	27723795;30286803
DGF-0173-01	canine - systematic collection	dog feces	USA: Arizona	2014-10-03	15	SAMN04423071	SRR3115497	GCA_018930275.1	27723795;30286803
DGF-0196-10	canine - community donation	dog feces	USA: Arizona	2014-09-28	2	SAMN04423072	SRR3115498	GCA_018930235.1	27723795;30286803
DGF-0196-13	canine - community donation	dog feces	USA: Arizona	2014-09-28	42	SAMN04423073	SRR3115499	GCA_018930195.1	27723795;30286803
DGF-0199-02	canine - community donation	dog feces	USA: Arizona	2014-10-01	3	SAMN04423074	SRR3115500	GCA_018930215.1	27723795;30286803
DGF-0201-07	canine - veterinary	dog feces	USA: Arizona	2014-12-27	26	SAMN04423075	SRR3115501	GCA_018930075.1	27723795;30286803
DGF-0205-07	canine - veterinary	dog feces	USA: Arizona	2014-12-27	3	SAMN04423076	SRR3115502	GCA_018930015.1	27723795;30286803
DGF-0214-11	canine - veterinary	dog feces	USA: Arizona	2015-02-26	15	SAMN04423078	SRR3115504	GCA_018930045.1	27723795;30286803
DGF-0217-01	canine - veterinary	dog feces	USA: Arizona	2015-02-26	15	SAMN04423079	SRR3115505	GCA_018929995.1	27723795;30286803
DGF-0217-02	canine - veterinary	dog feces	USA: Arizona	2015-02-26	42	SAMN04423081	SRR3115507	GCA_018929955.1	27723795;30286803
DGF-0217-03	canine - veterinary	dog feces	USA: Arizona	2015-02-26	31	SAMN04423080	SRR3115506	GCA_018929975.1	27723795;30286803
DGF-0225-01	canine - community donation	dog feces	USA: Arizona	2018-11-22	42	SAMN19130209	SRR14526642	JAHGHF000000000
DGF-0227-02	canine - community donation	dog feces	USA: Arizona	2018-11-20	3	SAMN19130156	SRR14526202	JAHGJG000000000
DGF-0251-01	canine - community donation	dog feces	USA: Arizona	2018-12-11	42	SAMN19130182	SRR14526173	JAHGIG000000000
DGF-0282-01	canine - community donation	dog feces	USA: Arizona	2019-03-06	236	SAMN19130160	SRR14526198	JAHGJC000000000
DGF-0315-01	canine - community donation	dog feces	USA: Arizona	2019-04-01	2	SAMN19130266	SRR14526579	JAHGFA000000000
DGF-0335-01	canine - community donation	dog feces	USA: Arizona	2019-04-23	42	SAMN19130265	SRR14526581	JAHGFB000000000
DGF-0336-02	canine - community donation	dog feces	USA: Arizona	2019-07-11	110	SAMN19130254	SRR14526593	JAHGFM000000000
DGF-0342-01	canine - community donation	dog feces	USA: Arizona	2019-05-10	3	SAMN19130270	SRR14526575	JAHGEW000000000
DGF-0357-02	canine - systematic collection	dog feces	USA: Arizona	2019-05-16	15	SAMN19130253	SRR14526594	JAHGFN000000000
DGF-0359-01	canine - systematic collection	dog feces	USA: Arizona	2019-05-16	15	SAMN19130271	SRR14526574	JAHGEV000000000
DGF-0382-01	canine - systematic collection	dog feces	USA: Arizona	2019-05-21	2	SAMN19130269	SRR14526576	JAHGEX000000000
DGF-0412-01	canine - systematic collection	dog feces	USA: Arizona	2019-05-21	2	SAMN19130275	SRR14526570	JAHGER000000000
DGF-0414-02	canine - systematic collection	dog feces	USA: Arizona	2019-05-22	42	SAMN19130252	SRR14526595	JAHGFO000000000
DGF-0425-01	canine - systematic collection	dog feces	USA: Arizona	2019-05-23	26	SAMN19130249	SRR14526598	JAHGFR000000000
ES-S-0003-03	environment	soil	USA: Arizona	2017-07-25	3	SAMN19130428	SRR14526395	JAHGSB000000000
ES-S-0008-04	environment	soil	USA: Arizona	2017-07-25	2	SAMN19130407	SRR14526418	JAHGSW000000000
ES-S-0012-02	environment	soil	USA: Arizona	2017-07-25	2	SAMN19130464	SRR14526356	JAHGQR000000000
ES-S-0012-04	environment	soil	USA: Arizona	2017-07-25	3	SAMN19130391	SRR14526440	JAHGTM000000000
ES-S-0017-04	environment	soil	USA: Arizona	2017-07-25	15	SAMN19130418	SRR14526406	JAHGSL000000000
ES-S-0018-03	environment	soil	USA: Arizona	2017-07-25	205	SAMN19130379	SRR14526453	JAHGTY000000000
ES-S-0018-04	environment	soil	USA: Arizona	2017-07-25	42	SAMN19130420	SRR14526404	JAHGSJ000000000
ES-S-0019-03	environment	soil	USA: Arizona	2017-07-25	2	SAMN19130366	SRR14526468	JAHGBE000000000
ES-S-0019-04	environment	soil	USA: Arizona	2017-07-25	42	SAMN19130410	SRR14526415	JAHGST000000000
ES-S-0020-02	environment	soil	USA: Arizona	2017-07-25	2	SAMN19130397	SRR14526429	JAHGTG000000000
ES-S-0020-03	environment	soil	USA: Arizona	2017-07-25	236	SAMN19130430	SRR14526393	JAHGRZ000000000
ES-S-0020-04	environment	soil	USA: Arizona	2017-07-25	42	SAMN19130431	SRR14526392	JAHGRY000000000
ES-S-0022-02	environment	soil	USA: Arizona	2017-08-07	236	SAMN19130439	SRR14526383	JAHGRQ000000000
ES-S-0022-03	environment	soil	USA: Arizona	2017-08-07	2	SAMN19130422	SRR14526402	JAHGSH000000000
ES-S-0022-04	environment	soil	USA: Arizona	2017-08-07	3	SAMN19130427	SRR14526396	JAHGSC000000000
ES-S-0023-02	environment	soil	USA: Arizona	2017-08-07	3	SAMN19130389	SRR14526442	JAHGTO000000000
ES-S-0026-03	environment	soil	USA: Arizona	2017-08-07	42	SAMN19130384	SRR14526448	JAHGTT000000000
ES-S-0027-02	environment	soil	USA: Arizona	2017-08-07	42	SAMN19130376	SRR14526456	JAHGUB000000000
ES-S-0028-02	environment	soil	USA: Arizona	2017-08-07	110	SAMN19130380	SRR14526452	JAHGTX000000000
ES-S-0028-03	environment	soil	USA: Arizona	2017-08-07	3	SAMN19130406	SRR14526419	JAHGSX000000000
ES-S-0030-02	environment	soil	USA: Arizona	2017-08-07	15	SAMN19130368	SRR14526466	JAHGBC000000000
ES-S-0030-03	environment	soil	USA: Arizona	2017-08-07	2	SAMN19130373	SRR14526461	JAHGAX000000000
ES-S-0031-02	environment	soil	USA: Arizona	2017-08-07	42	SAMN19130370	SRR14526464	JAHGBA000000000
ES-S-0031-03	environment	soil	USA: Arizona	2017-08-07	2	SAMN19130394	SRR14526437	JAHGTJ000000000
ES-S-0033-04	environment	soil	USA: Arizona	2017-08-07	42	SAMN19130419	SRR14526405	JAHGSK000000000
ES-S-0034-02	environment	soil	USA: Arizona	2017-08-07	2	SAMN19130435	SRR14526388	JAHGRU000000000
ES-S-0035-02	environment	soil	USA: Arizona	2017-08-07	2	SAMN19130433	SRR14526390	JAHGRW000000000
ES-S-0035-03	environment	soil	USA: Arizona	2017-08-07	3	SAMN19130399	SRR14526427	JAHGTE000000000
ES-S-0037-02	environment	soil	USA: Arizona	2017-08-07	110	SAMN19130465	SRR14526355	JAHGQQ000000000
ES-S-0037-03	environment	soil	USA: Arizona	2017-08-07	26	SAMN19130367	SRR14526467	JAHGBD000000000
ES-S-0038-03	environment	soil	USA: Arizona	2017-08-07	110	SAMN19130404	SRR14526422	JAHGSZ000000000
ES-S-0040-03	environment	soil	USA: Arizona	2017-08-07	42	SAMN19130400	SRR14526426	JAHGTD000000000
ES-S-0043-03	environment	soil	USA: Arizona	2017-08-07	15	SAMN19130423	SRR14526401	JAHGSG000000000
ES-S-0044-02	environment	soil	USA: Arizona	2017-08-07	42	SAMN19130378	SRR14526454	JAHGTZ000000000
ES-S-0044-04	environment	soil	USA: Arizona	2017-08-07	15	SAMN19130429	SRR14526394	JAHGSA000000000
ES-S-0046-02	environment	soil	USA: Arizona	2017-08-07	2	SAMN19130369	SRR14526465	JAHGBB000000000
ES-S-0046-04	environment	soil	USA: Arizona	2017-08-07	110	SAMN19130466	SRR14526353	JAHGQP000000000
ES-S-0049-04	environment	soil	USA: Arizona	2017-08-14	15	SAMN19130371	SRR14526463	JAHGAZ000000000
ES-S-0050-02	environment	soil	USA: Arizona	2017-08-14	15	SAMN19130377	SRR14526455	JAHGUA000000000
ES-S-0050-04	environment	soil	USA: Arizona	2017-08-14	2	SAMN19130375	SRR14526459	JAHGUC000000000
ES-S-0051-01	environment	soil	USA: Arizona	2018-11-17	3	SAMN19130392	SRR14526439	JAHGTL000000000
ES-S-0053-01	environment	soil	USA: Arizona	2018-11-17	42	SAMN19130445	SRR14526377	JAHGRK000000000
ES-S-0057-01	environment	soil	USA: Arizona	2018-11-17	26	SAMN19130443	SRR14526379	JAHGRM000000000
ES-S-0058-01	environment	soil	USA: Arizona	2018-11-17	3	SAMN19130385	SRR14526447	JAHGTS000000000
ES-S-0061-01	environment	soil	USA: Arizona	2018-11-17	110	SAMN19130383	SRR14526449	JAHGTU000000000
ES-S-0062-01	environment	soil	USA: Arizona	2018-11-17	3	SAMN19130403	SRR14526423	JAHGTA000000000
ES-S-0063-01	environment	soil	USA: Arizona	2018-11-17	205	SAMN19130381	SRR14526451	JAHGTW000000000
ES-S-0064-01	environment	soil	USA: Arizona	2018-11-17	26	SAMN19130440	SRR14526382	JAHGRP000000000
ES-S-0066-01	environment	soil	USA: Arizona	2018-11-18	2	SAMN19130444	SRR14526378	JAHGRL000000000
ES-S-0067-01	environment	soil	USA: Arizona	2018-11-18	15	SAMN19130450	SRR14526371	JAHGRF000000000
ES-S-0068-01	environment	soil	USA: Arizona	2018-11-18	100	SAMN19130463	SRR14526357	JAHGQS000000000
ES-S-0069-01	environment	soil	USA: Arizona	2018-11-18	35	SAMN19130447	SRR14526374	JAHGRI000000000
ES-S-0071-01	environment	soil	USA: Arizona	2018-11-18	42	SAMN19130454	SRR14526367	JAHGRB000000000
ES-S-0072-01	environment	soil	USA: Arizona	2018-11-18	53	SAMN19130388	SRR14526443	JAHGTP000000000
ES-S-0073-01	environment	soil	USA: Arizona	2018-11-18	15	SAMN19130448	SRR14526373	JAHGRH000000000
ES-S-0074-01	environment	soil	USA: Arizona	2018-11-18	15	SAMN19130451	SRR14526370	JAHGRE000000000
ES-S-0075-01	environment	soil	USA: Arizona	2018-11-18	110	SAMN19130460	SRR14526360	JAHGQV000000000
ES-S-0078-01	environment	soil	USA: Arizona	2018-11-18	2	SAMN19130461	SRR14526359	JAHGQU000000000
ES-S-0080-01	environment	soil	USA: Arizona	2018-11-18	42	SAMN19130458	SRR14526362	JAHGQX000000000
ES-S-0084-01	environment	soil	USA: Arizona	2018-11-26	110	SAMN19130456	SRR14526364	JAHGQZ000000000
ES-S-0088-01	environment	soil	USA: Arizona	2018-11-26	42	SAMN19130441	SRR14526381	JAHGRO000000000
ES-S-0091-01	environment	soil	USA: Arizona	2019-02-04	42	SAMN19130446	SRR14526375	JAHGRJ000000000
ES-S-0094-01	environment	soil	USA: Arizona	2019-02-04	2	SAMN19130452	SRR14526369	JAHGRD000000000
ES-S-0095-01	environment	soil	USA: Arizona	2019-02-04	110	SAMN19130462	SRR14526358	JAHGQT000000000
ES-S-0096-01	environment	soil	USA: Arizona	2019-02-04	110	SAMN19130442	SRR14526380	JAHGRN000000000
ES-S-0099-01	environment	soil	USA: Arizona	2019-02-04	42	SAMN19130425	SRR14526399	JAHGSE000000000
ES-S-0099-03	environment	soil	USA: Arizona	2019-02-04	15	SAMN19130424	SRR14526400	JAHGSF000000000
ES-S-0102-01	environment	soil	USA: Arizona	2019-02-04	2	SAMN19130438	SRR14526384	JAHGRR000000000
ES-S-0103-01	environment	soil	USA: Arizona	2019-02-04	2	SAMN19130421	SRR14526403	JAHGSI000000000
ES-S-0108-03	environment	soil	USA: Arizona	2019-03-28	3	SAMN19130413	SRR14526412	JAHGSQ000000000
ES-S-0113-01	environment	soil	USA: Arizona	2019-03-28	3	SAMN19130436	SRR14526386	JAHGRT000000000
ES-S-0113-03	environment	soil	USA: Arizona	2019-03-28	15	SAMN19130396	SRR14526430	JAHGTH000000000
ES-S-0115-01	environment	soil	USA: Arizona	2019-03-28	15	SAMN19130437	SRR14526385	JAHGRS000000000
ES-S-0116-01	environment	soil	USA: Arizona	2019-03-28	8	SAMN19130434	SRR14526389	JAHGRV000000000
ES-S-0120-01	environment	soil	USA: Arizona	2019-03-28	2	SAMN19130457	SRR14526363	JAHGQY000000000
ES-S-0121-01	environment	soil	USA: Arizona	2019-03-28	26	SAMN19130449	SRR14526372	JAHGRG000000000
ES-S-0124-01	environment	soil	USA: Arizona	2019-03-28	54	SAMN19130453	SRR14526368	JAHGRC000000000
ES-S-0126-01	environment	soil	USA: Arizona	2019-03-28	42	SAMN19130455	SRR14526366	JAHGRA000000000
ES-S-0135-01	environment	soil	USA: Arizona	2019-05-12	2	SAMN19130459	SRR14526361	JAHGQW000000000
ES-S-0137-01	environment	soil	USA: Arizona	2019-05-12	3	SAMN19130417	SRR14526407	JAHGSM000000000
ES-S-0138-01	environment	soil	USA: Arizona	2019-05-12	2	SAMN19130374	SRR14526460	JAHGUD000000000
ES-S-0139-01	environment	soil	USA: Arizona	2019-05-12	42	SAMN19130387	SRR14526444	JAHGTQ000000000
ES-S-0140-01	environment	soil	USA: Arizona	2019-05-12	2	SAMN19130390	SRR14526441	JAHGTN000000000
ES-S-0142-01	environment	soil	USA: Arizona	2019-05-12	2	SAMN19130386	SRR14526445	JAHGTR000000000
ES-S-0143-01	environment	soil	USA: Arizona	2019-05-12	3	SAMN19130372	SRR14526462	JAHGAY000000000
ES-S-0144-01	environment	soil	USA: Arizona	2019-05-12	15	SAMN19130405	SRR14526421	JAHGSY000000000
ES-S-0150-01	environment	soil	USA: Arizona	2019-05-30	42	SAMN19130382	SRR14526450	JAHGTV000000000
ES-S-0152-01	environment	soil	USA: Arizona	2019-05-30	42	SAMN19130393	SRR14526438	JAHGTK000000000
ES-S-0156-04	environment	soil	USA: Arizona	2019-05-30	110	SAMN19130412	SRR14526413	JAHGSR000000000
ES-S-0157-01	environment	soil	USA: Arizona	2019-05-30	2	SAMN19130408	SRR14526417	JAHGSV000000000
ES-S-0159-01	environment	soil	USA: Arizona	2019-05-30	43	SAMN19130401	SRR14526425	JAHGTC000000000
ES-S-0160-01	environment	soil	USA: Arizona	2019-05-30	15	SAMN19130432	SRR14526391	JAHGRX000000000
ES-S-0167-01	environment	soil	USA: Arizona	2019-05-31	26	SAMN19130411	SRR14526414	JAHGSS000000000
ES-S-0172-01	environment	soil	USA: Arizona	2019-05-31	3	SAMN19130409	SRR14526416	JAHGSU000000000
ES-S-0188-01	environment	soil	USA: Arizona	2019-06-11	2	SAMN19130414	SRR14526411	JAHGSP000000000
ES-S-0189-01	environment	soil	USA: Arizona	2019-06-11	15	SAMN19130395	SRR14526432	JAHGTI000000000
ES-S-0192-01	environment	soil	USA: Arizona	2019-06-11	42	SAMN19130402	SRR14526424	JAHGTB000000000
ES-S-0209-01	environment	soil	USA: Arizona	2019-06-11	110	SAMN19130415	SRR14526410	JAHGSO000000000
ES-S-0210-01	environment	soil	USA: Arizona	2019-06-11	3	SAMN19130398	SRR14526428	JAHGTF000000000
ES-S-ARDP-7172017	environment	soil	USA: Arizona	2017-07-17	2	SAMN09406969	SRR7309419	GCA_018952055.1	30946985;30286803
ES-S-ARDP-7182017	environment	soil	USA: Arizona	2017-07-18	205	SAMN19130416	SRR14526408	JAHGSN000000000
ES-S-ARDRB-7182017	environment	soil	USA: Arizona	2017-07-18	83	SAMN19130426	SRR14526397	JAHGSD000000000
ES-W-0009-03	environment	water	USA: Arizona	2017-07-25	26	SAMN19130468	SRR14526351	JAHGQN000000000
ES-W-0037-02	environment	water	USA: Arizona	2017-08-07	2	SAMN19130469	SRR14526350	JAHGQM000000000
ES-W-0039-10	environment	water	USA: Arizona	2017-08-07	42	SAMN19130474	SRR14526345	JAHGQH000000000
ES-W-0041-02	environment	water	USA: Arizona	2017-08-10	2	SAMN19130472	SRR14526347	JAHGQJ000000000
ES-W-0042-04	environment	water	USA: Arizona	2017-08-12	110	SAMN19130473	SRR14526346	JAHGQI000000000
ES-W-0043-03	environment	water	USA: Arizona	2017-08-14	3	SAMN19130467	SRR14526352	JAHGQO000000000
ES-W-0046-03	environment	water	USA: Arizona	2017-08-14	42	SAMN19130471	SRR14526348	JAHGQK000000000
ES-W-0048-02	environment	water	USA: Arizona	2017-08-14	2	SAMN19130470	SRR14526349	JAHGQL000000000
ES-W-0049-03	environment	water	USA: Arizona	2017-08-14	42	SAMN19130475	SRR14526344	JAHGQG000000000
CS0030-I-20	clinical	Human feces	USA: Arizona	2016-03-24	8	SAMN19130141	SRR14526219	JAHGJV000000000
HS-FS-000002-I-01	clinical	human feces	USA: Arizona	2016-03-04	28	SAMN19130162	SRR14526196	JAHGJA000000000
HS-FS-000003-I-05	clinical	human feces	USA: Arizona	2016-03-06	95	SAMN19130073	SRR14526292	JAHGML000000000
HS-FS-000004-I-01	clinical	human feces	USA: Arizona	2016-03-05	46	SAMN19130159	SRR14526199	JAHGJD000000000
HS-FS-000006-I-05	clinical	human feces	USA: Arizona	2016-03-07	8	SAMN19130167	SRR14526190	JAHGIV000000000
HS-FS-000007-I-13	clinical	human feces	USA: Arizona	2016-03-24	11	SAMN19130051	SRR14526316	JAHGNH000000000
HS-FS-000008-I-04	clinical	human feces	USA: Arizona	2016-03-26	42	SAMN19130208	SRR14526643	JAHGHG000000000
HS-FS-000009-I-04	clinical	human feces	USA: Arizona	2016-03-26	58	SAMN19130090	SRR14526275	JAHGLU000000000
HS-FS-000010-I-01	clinical	human feces	USA: Arizona	2016-04-12	35	SAMN19130144	SRR14526216	JAHGJS000000000
HS-FS-000011-I-01	clinical	human feces	USA: Arizona	2016-04-13	34	SAMN19130187	SRR14526167	JAHGIB000000000
HS-FS-000012-I-01	clinical	human feces	USA: Arizona	2016-04-18	42	SAMN19130075	SRR14526290	JAHGMJ000000000
HS-FS-000013-I-01	clinical	human feces	USA: Arizona	2016-04-19	42	SAMN19130081	SRR14526285	JAHGMD000000000
HS-FS-000015-I-01	clinical	human feces	USA: Arizona	2016-04-20	110	SAMN19130038	SRR14526330	JAHGNU000000000
HS-FS-000016-I-01	clinical	human feces	USA: Arizona	2016-04-20	1	SAMN08788731	SRR6890740	GCA_018952255.1	31107202;30286803
HS-FS-000017-I-02	clinical	human feces	USA: Arizona	2016-04-25	6	SAMN19130046	SRR14526321	JAHGNM000000000
HS-FS-000018-I-01	clinical	human feces	USA: Arizona	2016-04-26	44	SAMN19130018	SRR14526431	JAHGOO000000000
HS-FS-000019-I-01	clinical	human feces	USA: Arizona	2016-04-23	2	SAMN19130089	SRR14526276	JAHGLV000000000
HS-FS-000020-I-01	clinical	human feces	USA: Arizona	2016-04-25	1	SAMN08788732	SRR6890741	GCA_018952195.1	31107202;30286803
HS-FS-000021-I-01	clinical	human feces	USA: Arizona	2016-04-27	1	SAMN08788733	SRR6890730	GCA_018952515.1	31107202;30286803
HS-FS-000021-I-02	clinical	human feces	USA: Arizona	2016-04-27	26	SAMN19129994	SRR14526203	JAHGPM000000000
HS-FS-000022-I-01	clinical	human feces	USA: Arizona	2016-04-20	1	SAMN08788734	SRR6890731	GCA_018952335.1	31107202;30286803
HS-FS-000023-I-01	clinical	human feces	USA: Arizona	2016-04-09	1	SAMN08788735	SRR6890728	GCA_018952595.1	31107202;30286803
HS-FS-000024-I-01	clinical	human feces	USA: Arizona	2016-04-09	1	SAMN08788736	SRR6890729	GCA_018952555.1	31107202;30286803
HS-FS-000025-I-01	clinical	human feces	USA: Arizona	2016-03-29	1	SAMN08788737	SRR6890726	GCA_018952575.1	31107202;30286803
HS-FS-000027-I-01	clinical	human feces	USA: Arizona	2016-04-29	1	SAMN08788738	SRR6890727	GCA_018952535.1	31107202;30286803
HS-FS-000028-I-01	clinical	human feces	USA: Arizona	2016-05-05	34	SAMN19130016	SRR14526457	JAHGOQ000000000
HS-FS-000029-I-01	clinical	human feces	USA: Arizona	2016-05-07	35	SAMN19130058	SRR14526308	JAHGNA000000000
HS-FS-000030-I-01	clinical	human feces	USA: Arizona	2016-04-05	1	SAMN08788739	SRR6890724	GCA_018952455.1	31107202;30286803
HS-FS-000031-I-01	clinical	human feces	USA: Arizona	2016-04-26	1	SAMN08788740	SRR6890725	GCA_018952615.1	31107202;30286803
HS-FS-000032-I-01	clinical	human feces	USA: Arizona	2016-05-07	34	SAMN19130147	SRR14526212	JAHGJP000000000
HS-FS-000033-I-01	clinical	human feces	USA: Arizona	2016-05-07	55	SAMN19130041	SRR14526327	JAHGNR000000000
HS-FS-000034-I-02	clinical	human feces	USA: Arizona	2016-05-04	1	SAMN08788741	SRR6890722	GCA_018952485.1	31107202;30286803
HS-FS-000035-I-01	clinical	human feces	USA: Arizona	2016-05-15	2	SAMN19130024	SRR14526365	JAHGOI000000000
HS-FS-000036-I-01	clinical	human feces	USA: Arizona	2016-05-15	228	SAMN19130074	SRR14526291	JAHGMK000000000
HS-FS-000038-I-01	clinical	human feces	USA: Arizona	2016-05-16	8	SAMN19130085	SRR14526281	JAHGLZ000000000
HS-FS-000039-I-01	clinical	human feces	USA: Arizona	2016-05-19	3	SAMN19130040	SRR14526328	JAHGNS000000000
HS-FS-000040-I-01	clinical	human feces	USA: Arizona	2016-05-24	42	SAMN19130055	SRR14526312	JAHGND000000000
HS-FS-000041-I-01	clinical	human feces	USA: Arizona	2016-05-31	67	SAMN19130143	SRR14526217	JAHGJT000000000
HS-FS-000042-I-01	clinical	human feces	USA: Arizona	2016-05-31	2	SAMN08717838	SRR6841703	PXZF00000000	30946985;30286803
HS-FS-000043-I-01	clinical	human feces	USA: Arizona	2016-05-31	1	SAMN08788742	SRR6890723	GCA_018952435.1	31107202;30286803
HS-FS-000044-I-02	clinical	human feces	USA: Arizona	2016-06-13	6	SAMN19130079	SRR14526287	JAHGMF000000000
HS-FS-000045-I-02	clinical	human feces	USA: Arizona	2016-06-20	4	SAMN19130102	SRR14526262	JAHGLI000000000
HS-FS-000046-I-01	clinical	human feces	USA: Arizona	2016-06-23	24	SAMN19130277	SRR14526566	JAHGEP000000000
HS-FS-000047-I-01	clinical	human feces	USA: Arizona	2016-06-26	35	SAMN19130184	SRR14526171	JAHGIE000000000
HS-FS-000049-I-02	clinical	human feces	USA: Arizona	2016-07-06	54	SAMN19130137	SRR14526223	JAHGJZ000000000
HS-FS-000050-I-02	clinical	human feces	USA: Arizona	2016-07-07	67	SAMN19130106	SRR14526257	JAHGLE000000000
HS-FS-000051-I-01	clinical	human feces	USA: Arizona	2016-07-07	34	SAMN19130066	SRR14526299	JAHGMS000000000
HS-FS-000053-I-02	clinical	human feces	USA: Arizona	2016-07-10	41	SAMN19130092	SRR14526273	JAHGLS000000000
HS-FS-000055-I-01	clinical	human feces	USA: Arizona	2016-07-09	83	SAMN19130104	SRR14526260	JAHGLG000000000
HS-FS-000056-I-01	clinical	human feces	USA: Arizona	2016-07-10	3	SAMN19130067	SRR14526298	JAHGMR000000000
HS-FS-000057-I-02	clinical	human feces	USA: Arizona	2016-07-09	1	SAMN08788743	SRR6890747	GCA_018952075.1	31107202;30286803
HS-FS-000058-I-02	clinical	human feces	USA: Arizona	2016-07-10	2	SAMN19130069	SRR14526296	JAHGMP000000000
HS-FS-000059-I-03	clinical	human feces	USA: Arizona	2016-07-17	4	SAMN19130097	SRR14526267	JAHGLN000000000
HS-FS-000060-I-02	clinical	human feces	USA: Arizona	2016-07-20	3	SAMN19130163	SRR14526195	JAHGIZ000000000
HS-FS-000062-I-02	clinical	human feces	USA: Arizona	2016-07-14	67	SAMN19130011	SRR14526513	JAHGOV000000000
HS-FS-000064-I-03	clinical	human feces	USA: Arizona	2016-08-26	43	SAMN19130149	SRR14526210	JAHGJN000000000
HS-FS-000065-I-03	clinical	human feces	USA: Arizona	2016-08-10	55	SAMN19130278	SRR14526565	JAHGEO000000000
HS-FS-000066-I-03	clinical	human feces	USA: Arizona	2016-08-14	3	SAMN19130279	SRR14526564	JAHGEN000000000
HS-FS-000067-I-02	clinical	human feces	USA: Arizona	2016-08-01	55	SAMN19130027	SRR14526341	JAHGOF000000000
HS-FS-000068-I-02	clinical	human feces	USA: Arizona	2016-08-08	53	SAMN19129980	SRR14526458	JAHGQA000000000
HS-FS-000069-I-02	clinical	human feces	USA: Arizona	2016-07-21	861	SAMN19130077	SRR14526289	JAHGMH000000000
HS-FS-000070-I-03	clinical	human feces	USA: Arizona	2016-07-25	4	SAMN19129986	SRR14526434	JAHGPU000000000
HS-FS-000071-I-02	clinical	human feces	USA: Arizona	2016-08-08	21	SAMN19130078	SRR14526288	JAHGMG000000000
HS-FS-000072-I-03	clinical	human feces	USA: Arizona	2016-08-17	10	SAMN19130026	SRR14526342	JAHGOG000000000
HS-FS-000073-I-03	clinical	human feces	USA: Arizona	2016-07-20	3	SAMN19129979	SRR14526569	JAHGQB000000000
HS-FS-000074-I-02	clinical	human feces	USA: Arizona	2016-08-30	42	SAMN19130099	SRR14526265	JAHGLL000000000
HS-FS-000075-I-03	clinical	human feces	USA: Arizona	2016-09-08	67	SAMN19129982	SRR14526333	JAHGPY000000000
HS-FS-000076-I-02	clinical	human feces	USA: Arizona	2016-09-07	55	SAMN19130224	SRR14526626	JAHGGQ000000000
HS-FS-000077-I-02	clinical	human feces	USA: Arizona	2016-08-27	42	SAMN19130171	SRR14526186	JAHGIR000000000
HS-FS-000078-I-02	clinical	human feces	USA: Arizona	2016-09-09	3	SAMN19130061	SRR14526305	JAHGMX000000000
HS-FS-000079-I-02	clinical	human feces	USA: Arizona	2016-09-12	35	SAMN19130190	SRR14526164	JAHGHY000000000
HS-FS-000080-I-02	clinical	human feces	USA: Arizona	2016-09-11	3	SAMN19130095	SRR14526270	JAHGLP000000000
HS-FS-000081-I-02	clinical	human feces	USA: Arizona	2016-09-27	35	SAMN19130072	SRR14526293	JAHGMM000000000
HS-FS-000082-I-02	clinical	human feces	USA: Arizona	2016-10-22	1	SAMN08788723	SRR6890738	GCA_018952235.1	31107202;30286803
HS-FS-000084-I-02	clinical	human feces	USA: Arizona	2016-11-15	1	SAMN08788724	SRR6890739	GCA_018952215.1	31107202;30286803
HS-FS-000085-I-03	clinical	human feces	USA: Arizona	2016-10-26	11	SAMN19130031	SRR14526337	JAHGOB000000000
HS-FS-000086-I-02	clinical	human feces	USA: Arizona	2016-10-30	53	SAMN19130115	SRR14526248	JAHGKV000000000
HS-FS-000087-I-02	clinical	human feces	USA: Arizona	2016-10-26	44	SAMN19130022	SRR14526387	JAHGOK000000000
HS-FS-000088-I-02	clinical	human feces	USA: Arizona	2016-10-31	129	SAMN19130014	SRR14526480	JAHGOS000000000
HS-FS-000089-I-02	clinical	human feces	USA: Arizona	2016-10-27	2	SAMN19130005	SRR14526580	JAHGPB000000000
HS-FS-000091-I-02	clinical	human feces	USA: Arizona	2016-09-16	1	SAMN08788744	SRR6890746	GCA_018952115.1	31107202;30286803
HS-FS-000092-I-02	clinical	human feces	USA: Arizona	2016-09-27	35	SAMN19130110	SRR14526253	JAHGLA000000000
HS-FS-000093-I-02	clinical	human feces	USA: Arizona	2016-09-11	3	SAMN19130247	SRR14526600	JAHGFT000000000
HS-FS-000094-I-02	clinical	human feces	USA: Arizona	2016-09-11	6	SAMN19130207	SRR14526644	JAHGHH000000000
HS-FS-000095-I-02	clinical	human feces	USA: Arizona	2016-09-14	53	SAMN19130125	SRR14526237	JAHGKL000000000
HS-FS-000096-I-02	clinical	human feces	USA: Arizona	2016-09-10	646	SAMN19130231	SRR14526618	JAHGGJ000000000
HS-FS-000096-I-03	clinical	human feces	USA: Arizona	2016-09-10	2	SAMN19130142	SRR14526218	JAHGJU000000000
HS-FS-000097-I-02	clinical	human feces	USA: Arizona	2016-09-12	35	SAMN19130052	SRR14526315	JAHGNG000000000
HS-FS-000098-I-02	clinical	human feces	USA: Arizona	2016-09-10	102	SAMN19130114	SRR14526249	JAHGKW000000000
HS-FS-000100-I-02	clinical	human feces	USA: Arizona	2016-10-03	14	SAMN19130019	SRR14526420	JAHGON000000000
HS-FS-000101-I-02	clinical	human feces	USA: Arizona	2016-10-14	2	SAMN19130050	SRR14526317	JAHGNI000000000
HS-FS-000102-I-02	clinical	human feces	USA: Arizona	2016-11-01	34	SAMN19130122	SRR14526240	JAHGKO000000000
HS-FS-000103-I-02	clinical	human feces	USA: Arizona	2016-11-15	1	SAMN08788725	SRR6890736	GCA_018952295.1	31107202;30286803
HS-FS-000106-I-02	clinical	human feces	USA: Arizona	2016-11-15	2	SAMN19130094	SRR14526271	JAHGLQ000000000
HS-FS-000107-I-05	clinical	human feces	USA: Arizona	2016-11-14	3	SAMN19130262	SRR14526584	JAHGFE000000000
HS-FS-000110-I-02	clinical	human feces	USA: Arizona	2016-12-01	5	SAMN19130076	SRR14526433	JAHGMI000000000
HS-FS-000111-I-02	clinical	human feces	USA: Arizona	2016-11-29	42	SAMN19130002	SRR14526613	JAHGPE000000000
HS-FS-000127-I-03	clinical	human feces	USA: Arizona	2016-12-03	1	SAMN08788726	SRR6890737	GCA_018952275.1	31107202;30286803
HS-FS-000128-I-02	clinical	human feces	USA: Arizona	2016-12-05	53	SAMN19130084	SRR14526282	JAHGMA000000000
HS-FS-000143-I-02	clinical	human feces	USA: Arizona	2016-12-09	95	SAMN19129996	SRR14526180	JAHGPK000000000
HS-FS-000144-I-02	clinical	human feces	USA: Arizona	2016-12-09	95	SAMN19130048	SRR14526319	JAHGNK000000000
HS-FS-000145-I-02	clinical	human feces	USA: Arizona	2016-12-11	36	SAMN19130033	SRR14526163	JAHGNZ000000000
HS-FS-000146-I-02	clinical	human feces	USA: Arizona	2016-12-09	95	SAMN19130015	SRR14526469	JAHGOR000000000
HS-FS-000147-I-02	clinical	human feces	USA: Arizona	2016-12-11	6	SAMN19129984	SRR14526311	JAHGPW000000000
HS-FS-000148-I-02	clinical	human feces	USA: Arizona	2016-12-12	1	SAMN08788727	SRR6890734	GCA_018952315.1	31107202;30286803
HS-FS-000150-I-02	clinical	human feces	USA: Arizona	2016-12-11	232	SAMN19130012	SRR14526502	JAHGOU000000000
HS-FS-000151-I-02	clinical	human feces	USA: Arizona	2016-12-08	1	SAMN08788728	SRR6890735	GCA_018952355.1	31107202;30286803
HS-FS-000162-I-02	clinical	human feces	USA: Arizona	2017-01-04	6	SAMN19129978	SRR14526181	JAHGQC000000000
HS-FS-000163-I-02	clinical	human feces	USA: Arizona	2017-01-03	110	SAMN19130035	SRR14526334	JAHGNX000000000
HS-FS-000164-I-03	clinical	human feces	USA: Arizona	2016-12-17	34	SAMN19130010	SRR14526524	JAHGOW000000000
HS-FS-000165-I-02	clinical	human feces	USA: Arizona	2016-12-11	15	SAMN19130172	SRR14526185	JAHGIQ000000000
HS-FS-000166-I-02	clinical	human feces	USA: Arizona	2016-12-26	43	SAMN19130093	SRR14526272	JAHGLR000000000
HS-FS-000168-I-02	clinical	human feces	USA: Arizona	2016-12-26	43	SAMN19130063	SRR14526303	JAHGMV000000000
HS-FS-000169-I-02	clinical	human feces	USA: Arizona	2016-12-21	67	SAMN19130025	SRR14526354	JAHGOH000000000
HS-FS-000170-I-03	clinical	human feces	USA: Arizona	2016-12-26	55	SAMN19130060	SRR14526306	JAHGMY000000000
HS-FS-000171-I-02	clinical	human feces	USA: Arizona	2016-12-14	11	SAMN19130128	SRR14526233	JAHGKI000000000
HS-FS-000172-I-02	clinical	human feces	USA: Arizona	2016-12-30	110	SAMN19130028	SRR14526340	JAHGOE000000000
HS-FS-000173-I-03	clinical	human feces	USA: Arizona	2017-01-03	1	SAMN08788729	SRR6890732	GCA_018952395.1	31107202;30286803
HS-FS-000174-I-02	clinical	human feces	USA: Arizona	2017-01-03	41	SAMN19130045	SRR14526323	JAHGNN000000000
HS-FS-000175-I-03	clinical	human feces	USA: Arizona	2017-01-09	43	SAMN19130057	SRR14526309	JAHGNB000000000
HS-FS-000176-I-02	clinical	human feces	USA: Arizona	2017-01-15	42	SAMN19130043	SRR14526325	JAHGNP000000000
HS-FS-000177-I-02	clinical	human feces	USA: Arizona	2017-02-09	2	SAMN09406970	SRR7309421	GCA_018951995.1	30946985;30286803
HS-FS-000178-I-02	clinical	human feces	USA: Arizona	2017-01-17	4	SAMN19130086	SRR14526279	JAHGLY000000000
HS-FS-000179-I-02	clinical	human feces	USA: Arizona	2017-01-26	188	SAMN19130003	SRR14526602	JAHGPD000000000
HS-FS-000180-I-02	clinical	human feces	USA: Arizona	2017-01-22	42	SAMN19129990	SRR14526247	JAHGPQ000000000
HS-FS-000181-I-02	clinical	human feces	USA: Arizona	2017-01-26	6	SAMN19130029	SRR14526339	JAHGOD000000000
HS-FS-000182-I-02	clinical	human feces	USA: Arizona	2017-01-19	43	SAMN19130037	SRR14526331	JAHGNV000000000
HS-FS-000184-I-02	clinical	human feces	USA: Arizona	2017-01-08	6	SAMN19129993	SRR14526214	JAHGPN000000000
HS-FS-000185-I-02	clinical	human feces	USA: Arizona	2017-01-23	109	SAMN19130133	SRR14526228	JAHGKD000000000
HS-FS-000186-I-02	clinical	human feces	USA: Arizona	2017-01-08	2	SAMN19130083	SRR14526283	JAHGMB000000000
HS-FS-000187-I-02	clinical	human feces	USA: Arizona	2017-01-04	34	SAMN19130103	SRR14526261	JAHGLH000000000
HS-FS-000188-I-02	clinical	human feces	USA: Arizona	2017-01-11	1	SAMN08788730	SRR6890733	GCA_018952365.1	31107202;30286803
HS-FS-000190-I-03	clinical	human feces	USA: Arizona	2017-02-01	67	SAMN19130023	SRR14526376	JAHGOJ000000000
HS-FS-000191-I-03	clinical	human feces	USA: Arizona	2017-02-02	53	SAMN19130166	SRR14526191	JAHGIW000000000
HS-FS-000192-I-03	clinical	human feces	USA: Arizona	2017-02-02	8	SAMN19129981	SRR14526343	JAHGPZ000000000
HS-FS-000194-I-03	clinical	human feces	USA: Arizona	2017-02-05	1	SAMN10388397	SRR8166226	GCA_018951335.1	31107202;30286803
HS-FS-000195-I-03	clinical	human feces	USA: Arizona	2017-02-13	58	SAMN19130065	SRR14526301	JAHGMT000000000
HS-FS-000196-I-02	clinical	human feces	USA: Arizona	2017-02-12	34	SAMN19130226	SRR14526623	JAHGGO000000000
HS-FS-000197-I-03	clinical	human feces	USA: Arizona	2017-02-02	14	SAMN19130096	SRR14526268	JAHGLO000000000
HS-FS-000198-I-02	clinical	human feces	USA: Arizona	2017-02-01	3	SAMN19130064	SRR14526302	JAHGMU000000000
HS-FS-000199-I-02	clinical	human feces	USA: Arizona	2017-02-17	26	SAMN19130152	SRR14526207	JAHGJK000000000
HS-FS-000200-I-02	clinical	human feces	USA: Arizona	2017-03-02	55	SAMN19130080	SRR14526286	JAHGME000000000
HS-FS-000201-I-02	clinical	human feces	USA: Arizona	2017-02-20	41	SAMN19130108	SRR14526255	JAHGLC000000000
HS-FS-000202-I-03	clinical	human feces	USA: Arizona	2017-03-03	8	SAMN19130121	SRR14526241	JAHGKP000000000
HS-FS-000203-I-02	clinical	human feces	USA: Arizona	2017-03-02	41	SAMN19130248	SRR14526599	JAHGFS000000000
HS-FS-000204-I-02	clinical	human feces	USA: Arizona	2017-03-14	17	SAMN19130101	SRR14526263	JAHGLJ000000000
HS-FS-000205-I-03	clinical	human feces	USA: Arizona	2017-03-07	34	SAMN19130139	SRR14526221	JAHGJX000000000
HS-FS-000206-I-02	clinical	human feces	USA: Arizona	2017-03-10	34	SAMN19130100	SRR14526264	JAHGLK000000000
HS-FS-000207-I-02	clinical	human feces	USA: Arizona	2017-03-15	67	SAMN19130138	SRR14526222	JAHGJY000000000
HS-FS-000208-I-02	clinical	human feces	USA: Arizona	2017-03-18	3	SAMN19130148	SRR14526211	JAHGJO000000000
HS-FS-000209-I-02	clinical	human feces	USA: Arizona	2017-03-30	97	SAMN19130053	SRR14526314	JAHGNF000000000
HS-FS-000210-I-03	clinical	human feces	USA: Arizona	2017-04-07	42	SAMN19130068	SRR14526297	JAHGMQ000000000
HS-FS-000211-I-02	clinical	human feces	USA: Arizona	2017-04-10	35	SAMN19130146	SRR14526213	JAHGJQ000000000
HS-FS-000212-I-02	clinical	human feces	USA: Arizona	2017-04-02	2	SAMN19130044	SRR14526324	JAHGNO000000000
HS-FS-000213-I-02	clinical	human feces	USA: Arizona	2017-04-03	34	SAMN19130202	SRR14526650	JAHGHM000000000
HS-FS-000214-I-02	clinical	human feces	USA: Arizona	2017-04-08	110	SAMN19130153	SRR14526206	JAHGJJ000000000
HS-FS-000215-I-03	clinical	human feces	USA: Arizona	2017-03-31	9	SAMN19130186	SRR14526168	JAHGIC000000000
HS-FS-000216-I-02	clinical	human feces	USA: Arizona	2017-04-10	42	SAMN19130071	SRR14526294	JAHGMN000000000
HS-FS-000217-I-02	clinical	human feces	USA: Arizona	2017-04-11	2	SAMN19130039	SRR14526329	JAHGNT000000000
HS-FS-000218-I-02	clinical	human feces	USA: Arizona	2017-04-11	49	SAMN19130056	SRR14526310	JAHGNC000000000
HS-FS-000219-I-02	clinical	human feces	USA: Arizona	2017-04-13	42	SAMN19130150	SRR14526209	JAHGJM000000000
HS-FS-000220-I-02	clinical	human feces	USA: Arizona	2017-04-21	2	SAMN19130118	SRR14526244	JAHGKS000000000
HS-FS-000221-I-02	clinical	human feces	USA: Arizona	2017-04-20	15	SAMN19130059	SRR14526307	JAHGMZ000000000
HS-FS-000222-I-02	clinical	human feces	USA: Arizona	2017-04-18	37	SAMN19130117	SRR14526245	JAHGKT000000000
HS-FS-000223-I-02	clinical	human feces	USA: Arizona	2017-04-12	2	SAMN19130195	SRR14526658	JAHGHT000000000
HS-FS-000224-I-02	clinical	human feces	USA: Arizona	2017-04-18	58	SAMN19130062	SRR14526304	JAHGMW000000000
HS-FS-000225-I-02	clinical	human feces	USA: Arizona	2017-04-23	42	SAMN19130021	SRR14526398	JAHGOL000000000
HS-FS-000227-I-02	clinical	human feces	USA: Arizona	2017-04-25	67	SAMN19130098	SRR14526266	JAHGLM000000000
HS-FS-000228-I-02	clinical	human feces	USA: Arizona	2017-04-27	6	SAMN19130216	SRR14526634	JAHGGY000000000
HS-FS-000229-I-02	clinical	human feces	USA: Arizona	2017-04-21	3	SAMN19130154	SRR14526205	JAHGJI000000000
HS-FS-000231-I-02	clinical	human feces	USA: Arizona	2017-05-01	42	SAMN19130210	SRR14526641	JAHGHE000000000
HS-FS-000232-I-02	clinical	human feces	USA: Arizona	2017-04-25	3	SAMN19130091	SRR14526274	JAHGLT000000000
HS-FS-000233-I-02	clinical	human feces	USA: Arizona	2017-05-03	14	SAMN19130004	SRR14526591	JAHGPC000000000
HS-FS-000234-I-04	clinical	human feces	USA: Arizona	2017-05-08	2	SAMN19130112	SRR14526251	JAHGKY000000000
HS-FS-000235-I-02	clinical	human feces	USA: Arizona	2017-05-21	44	SAMN19130145	SRR14526215	JAHGJR000000000
HS-FS-000236-I-02	clinical	human feces	USA: Arizona	2017-05-21	35	SAMN19130199	SRR14526653	JAHGHP000000000
HS-FS-000237-I-02	clinical	human feces	USA: Arizona	2017-05-24	3	SAMN19130129	SRR14526232	JAHGKH000000000
HS-FS-000238-I-02	clinical	human feces	USA: Arizona	2017-05-19	95	SAMN19130105	SRR14526259	JAHGLF000000000
HS-FS-000239-I-02	clinical	human feces	USA: Arizona	2017-05-22	42	SAMN19130000	SRR14526635	JAHGPG000000000
HS-FS-000240-I-02	clinical	human feces	USA: Arizona	2017-05-08	58	SAMN19130161	SRR14526197	JAHGJB000000000
HS-FS-000241-I-04	clinical	human feces	USA: Arizona	2017-05-19	862	SAMN19130158	SRR14526200	JAHGJE000000000
HS-FS-000242-I-02	clinical	human feces	USA: Arizona	2017-05-07	2	SAMN19130131	SRR14526230	JAHGKF000000000
HS-FS-000243-I-02	clinical	human feces	USA: Arizona	2017-06-04	3	SAMN19130218	SRR14526632	JAHGGW000000000
HS-FS-000245-I-02	clinical	human feces	USA: Arizona	2017-06-06	43	SAMN19130185	SRR14526170	JAHGID000000000
HS-FS-000247-I-02	clinical	human feces	USA: Arizona	2017-06-01	42	SAMN19130233	SRR14526616	JAHGGH000000000
HS-FS-000248-I-02	clinical	human feces	USA: Arizona	2017-06-10	8	SAMN19130178	SRR14526177	JAHGIK000000000
HS-FS-000249-I-02	clinical	human feces	USA: Arizona	2017-06-22	35	SAMN19130236	SRR14526612	JAHGGE000000000
HS-FS-000250-I-03	clinical	human feces	USA: Arizona	2017-05-28	58	SAMN19130169	SRR14526188	JAHGIT000000000
HS-FS-000251-I-02	clinical	human feces	USA: Arizona	2017-05-30	1	SAMN08788745	SRR6890745	GCA_018952155.1	31107202;30286803
HS-FS-000252-I-03	clinical	human feces	USA: Arizona	2017-06-13	2	SAMN19130222	SRR14526628	JAHGGS000000000
HS-FS-000253-I-02	clinical	human feces	USA: Arizona	2017-06-22	35	SAMN19130155	SRR14526204	JAHGJH000000000
HS-FS-000254-I-02	clinical	human feces	USA: Arizona	2017-06-22	3	SAMN19130174	SRR14526183	JAHGIO000000000
HS-FS-000256-I-02	clinical	human feces	USA: Arizona	2017-06-26	53	SAMN19130257	SRR14526589	JAHGFJ000000000
HS-FS-000257-I-03	clinical	human feces	USA: Arizona	2017-06-30	63	SAMN19130238	SRR14526610	JAHGGC000000000
HS-FS-000258-I-02	clinical	human feces	USA: Arizona	2017-07-07	6	SAMN19130017	SRR14526446	JAHGOP000000000
HS-FS-000260-I-06	clinical	human feces	USA: Arizona	2017-07-17	109	SAMN19130054	SRR14526313	JAHGNE000000000
HS-FS-000261-I-02	clinical	human feces	USA: Arizona	2017-06-26	95	SAMN19130280	SRR14526563	JAHGEM000000000
HS-FS-000263-I-02	clinical	human feces	USA: Arizona	2017-07-21	3	SAMN19130281	SRR14526562	JAHGEL000000000
HS-FS-000264-I-02	clinical	human feces	USA: Arizona	2017-07-29	1	SAMN08788746	SRR6890744	GCA_018952135.1	31107202;30286803
HS-FS-000265-I-02	clinical	human feces	USA: Arizona	2017-07-31	42	SAMN19130282	SRR14526561	JAHGEK000000000
HS-FS-000267-I-02	clinical	human feces	USA: Arizona	2017-08-14	55	SAMN19130283	SRR14526560	JAHGEJ000000000
HS-FS-000268-I-02	clinical	human feces	USA: Arizona	2017-07-25	35	SAMN19130284	SRR14526559	JAHGEI000000000
HS-FS-000272-I-02	clinical	human feces	USA: Arizona	2017-08-12	6	SAMN19130285	SRR14526558	JAHGEH000000000
HS-FS-000273-I-02	clinical	human feces	USA: Arizona	2017-08-09	110	SAMN19130286	SRR14526556	JAHGEG000000000
HS-FS-000275-I-03	clinical	human feces	USA: Arizona	2017-11-07	43	SAMN19129992	SRR14526225	JAHGPO000000000
HS-FS-000279-I-03	clinical	human feces	USA: Arizona	2017-10-31	11	SAMN19129995	SRR14526192	JAHGPL000000000
HS-FS-000280-I-02	clinical	human feces	USA: Arizona	2017-08-22	55	SAMN19130245	SRR14526603	JAHGFV000000000
HS-FS-000281-I-02	clinical	human feces	USA: Arizona	2017-08-16	53	SAMN19130287	SRR14526555	JAHGEF000000000
HS-FS-000282-I-03	clinical	human feces	USA: Arizona	2017-08-16	2	SAMN19130123	SRR14526239	JAHGKN000000000
HS-FS-000283-I-04	clinical	human feces	USA: Arizona	2017-08-26	43	SAMN19130288	SRR14526554	JAHGEE000000000
HS-FS-000284-I-02	clinical	human feces	USA: Arizona	2017-08-28	43	SAMN19130211	SRR14526640	JAHGHD000000000
HS-FS-000285-I-02	clinical	human feces	USA: Arizona	2017-08-30	67	SAMN19130201	SRR14526651	JAHGHN000000000
HS-FS-000286-I-03	clinical	human feces	USA: Arizona	2017-09-07	6	SAMN19130179	SRR14526176	JAHGIJ000000000
HS-FS-000287-I-02	clinical	human feces	USA: Arizona	2017-08-29	1	SAMN08788747	SRR6890743	GCA_018952095.1	31107202;30286803
HS-FS-000288-I-02	clinical	human feces	USA: Arizona	2017-09-26	67	SAMN19130289	SRR14526553	JAHGED000000000
HS-FS-000289-I-02	clinical	human feces	USA: Arizona	2017-10-06	8	SAMN19130290	SRR14526552	JAHGEC000000000
HS-FS-000290-I-03	clinical	human feces	USA: Arizona	2017-09-17	2	SAMN19130291	SRR14526551	JAHGEB000000000
HS-FS-000291-I-02	clinical	human feces	USA: Arizona	2017-09-12	694	SAMN19130292	SRR14526550	JAHGEA000000000
HS-FS-000292-I-03	clinical	human feces	USA: Arizona	2017-09-06	1	SAMN08788748	SRR6890742	GCA_018952175.1	31107202;30286803
HS-FS-000293-I-03	clinical	human feces	USA: Arizona	2017-09-05	799	SAMN19130293	SRR14526549	JAHGDZ000000000
HS-FS-000294-I-02	clinical	human feces	USA: Arizona	2017-09-16	43	SAMN19130294	SRR14526548	JAHGDY000000000
HS-FS-000295-I-02	clinical	human feces	USA: Arizona	2017-09-23	42	SAMN19130177	SRR14526178	JAHGIL000000000
HS-FS-000296-I-02	clinical	human feces	USA: Arizona	2017-09-19	6	SAMN19130295	SRR14526547	JAHGDX000000000
HS-FS-000297-I-02	clinical	human feces	USA: Arizona	2017-09-15	37	SAMN19130296	SRR14526545	JAHGDW000000000
HS-FS-000298-I-02	clinical	human feces	USA: Arizona	2017-09-15	14	SAMN19130297	SRR14526544	JAHGDV000000000
HS-FS-000299-I-02	clinical	human feces	USA: Arizona	2017-09-06	2	SAMN19130298	SRR14526543	JAHGDU000000000
HS-FS-000300-I-02	clinical	human feces	USA: Arizona	2017-10-07	6	SAMN19130273	SRR14526572	JAHGET000000000
HS-FS-000301-I-02	clinical	human feces	USA: Arizona	2017-10-09	42	SAMN19130272	SRR14526573	JAHGEU000000000
HS-FS-000302-I-02	clinical	human feces	USA: Arizona	2017-10-11	3	SAMN19130259	SRR14526587	JAHGFH000000000
HS-FS-000303-I-02	clinical	human feces	USA: Arizona	2017-10-22	6	SAMN19130244	SRR14526604	JAHGFW000000000
HS-FS-000304-I-02	clinical	human feces	USA: Arizona	2017-10-05	2	SAMN19130241	SRR14526607	JAHGFZ000000000
HS-FS-000306-I-02	clinical	human feces	USA: Arizona	2017-10-13	43	SAMN19130299	SRR14526542	JAHGDT000000000
HS-FS-000307-I-03	clinical	human feces	USA: Arizona	2017-10-08	41	SAMN19130300	SRR14526541	JAHGDS000000000
HS-FS-000308-I-02	clinical	human feces	USA: Arizona	2017-10-10	42	SAMN19130301	SRR14526540	JAHGDR000000000
HS-FS-000309-I-02	clinical	human feces	USA: Arizona	2017-11-03	1	SAMN19130302	SRR14526539	JAHGDQ000000000
HS-FS-000311-I-02	clinical	human feces	USA: Arizona	2017-11-01	53	SAMN19130303	SRR14526538	JAHGDP000000000
HS-FS-000313-I-02	clinical	human feces	USA: Arizona	2017-11-03	58	SAMN19129998	SRR14526657	JAHGPI000000000
HS-FS-000314-I-02	clinical	human feces	USA: Arizona	2017-12-01	35	SAMN19130304	SRR14526537	JAHGDO000000000
HS-FS-000316-I-03	clinical	human feces	USA: Arizona	2017-11-22	42	SAMN19130305	SRR14526536	JAHGDN000000000
HS-FS-000319-I-02	clinical	human feces	USA: Arizona	2017-11-23	42	SAMN19129983	SRR14526322	JAHGPX000000000
HS-FS-000320-I-02	clinical	human feces	USA: Arizona	2017-11-19	35	SAMN19129989	SRR14526258	JAHGPR000000000
HS-FS-000322-I-02	clinical	human feces	USA: Arizona	2017-11-24	10	SAMN19129988	SRR14526269	JAHGPS000000000
HS-FS-000323-I-02	clinical	human feces	USA: Arizona	2017-11-24	3	SAMN19130008	SRR14526546	JAHGOY000000000
HS-FS-000325-I-03	clinical	human feces	USA: Arizona	2017-12-05	42	SAMN19129991	SRR14526236	JAHGPP000000000
HS-FS-000327-I-03	clinical	human feces	USA: Arizona	2017-12-21	55	SAMN19130126	SRR14526235	JAHGKK000000000
HS-FS-000328-I-02	clinical	human feces	USA: Arizona	2018-01-01	1	SAMN19130124	SRR14526238	JAHGKM000000000
HS-FS-000329-I-02	clinical	human feces	USA: Arizona	2018-01-07	2	SAMN19130135	SRR14526226	JAHGKB000000000
HS-FS-000330-I-02	clinical	human feces	USA: Arizona	2018-01-18	8	SAMN19130109	SRR14526254	JAHGLB000000000
HS-FS-000331-I-02	clinical	human feces	USA: Arizona	2018-01-10	3	SAMN19130157	SRR14526201	JAHGJF000000000
HS-FS-000332-I-02	clinical	human feces	USA: Arizona	2018-01-06	14	SAMN19129987	SRR14526280	JAHGPT000000000
HS-FS-000333-I-02	clinical	human feces	USA: Arizona	2017-12-09	31	SAMN19129985	SRR14526300	JAHGPV000000000
HS-FS-000334-I-03	clinical	human feces	USA: Arizona	2017-12-12	42	SAMN19130009	SRR14526535	JAHGOX000000000
HS-FS-000335-I-02	clinical	human feces	USA: Arizona	2017-12-05	1	SAMN19129997	SRR14526169	JAHGPJ000000000
HS-FS-000336-I-02	clinical	human feces	USA: Arizona	2018-01-09	10	SAMN19130013	SRR14526491	JAHGOT000000000
HS-FS-000337-I-02	clinical	human feces	USA: Arizona	2018-01-20	1	SAMN19129999	SRR14526646	JAHGPH000000000
HS-FS-000338-I-03	clinical	human feces	USA: Arizona	2018-01-18	21	SAMN19130001	SRR14526624	JAHGPF000000000
HS-FS-000339-I-02	clinical	human feces	USA: Arizona	2018-01-07	2	SAMN19130088	SRR14526277	JAHGLW000000000
HS-FS-000340-I-02	clinical	human feces	USA: Arizona	2018-01-04	223	SAMN19130111	SRR14526252	JAHGKZ000000000
HS-FS-000342-I-02	clinical	human feces	USA: Arizona	2017-12-10	58	SAMN19130198	SRR14526654	JAHGHQ000000000
HS-FS-000343-I-02	clinical	human feces	USA: Arizona	2017-12-03	110	SAMN19130213	SRR14526638	JAHGHB000000000
HS-FS-000344-I-02	clinical	human feces	USA: Arizona	2018-01-13	42	SAMN19130215	SRR14526636	JAHGGZ000000000
HS-FS-000346-I-03	clinical	human feces	USA: Arizona	2018-01-21	26	SAMN19130251	SRR14526596	JAHGFP000000000
HS-FS-000347-I-02	clinical	human feces	USA: Arizona	2018-01-23	42	SAMN19130181	SRR14526174	JAHGIH000000000
HS-FS-000350-I-03	clinical	human feces	USA: Arizona	2018-02-03	1	SAMN19130107	SRR14526256	JAHGLD000000000
HS-FS-000351-I-02	clinical	human feces	USA: Arizona	2018-02-01	42	SAMN19130173	SRR14526184	JAHGIP000000000
HS-FS-000352-I-02	clinical	human feces	USA: Arizona	2018-01-26	43	SAMN19130235	SRR14526614	JAHGGF000000000
HS-FS-000353-I-02	clinical	human feces	USA: Arizona	2018-02-14	42	SAMN19130219	SRR14526631	JAHGGV000000000
HS-FS-000354-I-02	clinical	human feces	USA: Arizona	2018-02-23	2	SAMN19130168	SRR14526189	JAHGIU000000000
HS-FS-000356-I-02	clinical	human feces	USA: Arizona	2018-02-17	28	SAMN19130229	SRR14526620	JAHGGL000000000
HS-FS-000357-I-02	clinical	human feces	USA: Arizona	2018-02-25	198	SAMN19130258	SRR14526588	JAHGFI000000000
HS-FS-000358-I-02	clinical	human feces	USA: Arizona	2018-02-06	43	SAMN19130260	SRR14526586	JAHGFG000000000
HS-FS-000359-I-02	clinical	human feces	USA: Arizona	2018-02-11	2	SAMN19130197	SRR14526655	JAHGHR000000000
HS-FS-000360-I-03	clinical	human feces	USA: Arizona	2018-02-16	95	SAMN19130049	SRR14526318	JAHGNJ000000000
HS-FS-000361-I-03	clinical	human feces	USA: Arizona	2018-02-09	1	SAMN19130140	SRR14526220	JAHGJW000000000
HS-FS-000362-I-03	clinical	human feces	USA: Arizona	2018-02-10	42	SAMN19130200	SRR14526652	JAHGHO000000000
HS-FS-000363-I-03	clinical	human feces	USA: Arizona	2018-02-16	95	SAMN19130217	SRR14526633	JAHGGX000000000
HS-FS-000364-I-03	clinical	human feces	USA: Arizona	2018-03-09	42	SAMN19130087	SRR14526278	JAHGLX000000000
HS-FS-000365-I-03	clinical	human feces	USA: Arizona	2018-03-12	42	SAMN19130223	SRR14526627	JAHGGR000000000
HS-FS-000366-I-02	clinical	human feces	USA: Arizona	2018-03-13	11	SAMN19130276	SRR14526567	JAHGEQ000000000
HS-FS-000367-I-03	clinical	human feces	USA: Arizona	2018-03-13	864	SAMN19130151	SRR14526208	JAHGJL000000000
HS-FS-000368-I-02	clinical	human feces	USA: Arizona	2018-03-07	42	SAMN19130306	SRR14526534	JAHGDM000000000
HS-FS-000369-I-02	clinical	human feces	USA: Arizona	2018-03-05	2	SAMN19130203	SRR14526649	JAHGHL000000000
HS-FS-000370-I-02	clinical	human feces	USA: Arizona	2018-03-04	1	SAMN19130204	SRR14526648	JAHGHK000000000
HS-FS-000371-I-02	clinical	human feces	USA: Arizona	2018-03-20	102	SAMN19130228	SRR14526621	JAHGGM000000000
HS-FS-000372-I-02	clinical	human feces	USA: Arizona	2018-04-06	8	SAMN19130261	SRR14526585	JAHGFF000000000
HS-FS-000373-I-02	clinical	human feces	USA: Arizona	2018-04-08	1	SAMN19130136	SRR14526224	JAHGKA000000000
HS-FS-000374-I-04	clinical	human feces	USA: Arizona	2018-04-09	41	SAMN19130191	SRR14526162	JAHGHX000000000
HS-FS-000375-I-02	clinical	human feces	USA: Arizona	2018-03-30	35	SAMN19130307	SRR14526533	JAHGDL000000000
HS-FS-000376-I-02	clinical	human feces	USA: Arizona	2018-04-07	1	SAMN19130308	SRR14526532	JAHGDK000000000
HS-FS-000377-I-03	clinical	human feces	USA: Arizona	2018-03-06	6	SAMN19130165	SRR14526193	JAHGIX000000000
HS-FS-000378-I-02	clinical	human feces	USA: Arizona	2018-04-03	865	SAMN19130309	SRR14526531	JAHGDJ000000000
HS-FS-000379-I-02	clinical	human feces	USA: Arizona	2018-04-01	28	SAMN19130310	SRR14526530	JAHGDI000000000
HS-FS-000380-I-02	clinical	human feces	USA: Arizona	2018-04-13	4	SAMN19130311	SRR14526529	JAHGDH000000000
HS-FS-000381-I-02	clinical	human feces	USA: Arizona	2018-04-10	1	SAMN19130120	SRR14526242	JAHGKQ000000000
HS-FS-000382-I-02	clinical	human feces	USA: Arizona	2018-04-12	8	SAMN19130312	SRR14526528	JAHGDG000000000
HS-FS-000383-I-02	clinical	human feces	USA: Arizona	2018-04-23	110	SAMN19130313	SRR14526527	JAHGDF000000000
HS-FS-000384-I-02	clinical	human feces	USA: Arizona	2018-04-24	2	SAMN19130119	SRR14526243	JAHGKR000000000
HS-FS-000385-I-02	clinical	human feces	USA: Arizona	2018-04-25	42	SAMN19130175	SRR14526182	JAHGIN000000000
HS-FS-000386-I-02	clinical	human feces	USA: Arizona	2018-05-14	42	SAMN19130274	SRR14526571	JAHGES000000000
HS-FS-000387-I-02	clinical	human feces	USA: Arizona	2018-05-04	8	SAMN19130314	SRR14526526	JAHGDE000000000
HS-FS-000388-I-02	clinical	human feces	USA: Arizona	2018-04-22	2	SAMN19130315	SRR14526525	JAHGDD000000000
HS-FS-000389-I-02	clinical	human feces	USA: Arizona	2018-04-08	1	SAMN19130134	SRR14526227	JAHGKC000000000
HS-FS-000390-I-03	clinical	human feces	USA: Arizona	2018-04-19	1	SAMN19130316	SRR14526523	JAHGDC000000000
HS-FS-000391-I-02	clinical	human feces	USA: Arizona	2018-04-12	3	SAMN19130256	SRR14526590	JAHGFK000000000
HS-FS-000392-I-02	clinical	human feces	USA: Arizona	2018-04-16	53	SAMN19130263	SRR14526583	JAHGFD000000000
HS-FS-000393-I-02	clinical	human feces	USA: Arizona	2018-04-23	35	SAMN19130317	SRR14526522	JAHGDB000000000
HS-FS-000394-I-04	clinical	human feces	USA: Arizona	2018-04-22	58	SAMN19130318	SRR14526521	JAHGDA000000000
HS-FS-000395-I-02	clinical	human feces	USA: Arizona	2018-04-20	35	SAMN19130319	SRR14526520	JAHGCZ000000000
HS-FS-000397-I-02	clinical	human feces	USA: Arizona	2018-04-29	2	SAMN19130320	SRR14526519	JAHGCY000000000
HS-FS-000398-I-02	clinical	human feces	USA: Arizona	2018-04-28	2	SAMN19130268	SRR14526577	JAHGEY000000000
HS-FS-000399-I-02	clinical	human feces	USA: Arizona	2018-05-03	8	SAMN19130246	SRR14526601	JAHGFU000000000
HS-FS-000400-I-02	clinical	human feces	USA: Arizona	2018-04-30	35	SAMN19130321	SRR14526518	JAHGCX000000000
HS-FS-000401-I-02	clinical	human feces	USA: Arizona	2018-05-09	58	SAMN19130267	SRR14526578	JAHGEZ000000000
HS-FS-000402-I-02	clinical	human feces	USA: Arizona	2018-05-03	11	SAMN19130322	SRR14526517	JAHGCW000000000
HS-FS-000403-I-02	clinical	human feces	USA: Arizona	2018-05-18	35	SAMN19130323	SRR14526516	JAHGCV000000000
HS-FS-000404-I-02	clinical	human feces	USA: Arizona	2018-05-21	58	SAMN19130324	SRR14526515	JAHGCU000000000
HS-FS-000405-I-02	clinical	human feces	USA: Arizona	2018-05-23	8	SAMN19130325	SRR14526514	JAHGCT000000000
HS-FS-000406-I-02	clinical	human feces	USA: Arizona	2018-05-24	43	SAMN19130326	SRR14526512	JAHGCS000000000
HS-FS-000407-I-02	clinical	human feces	USA: Arizona	2018-06-03	13	SAMN19130034	SRR14526335	JAHGNY000000000
HS-FS-000409-I-02	clinical	human feces	USA: Arizona	2018-05-16	42	SAMN19129977	SRR14526435	JAHGQD000000000
HS-FS-000410-I-02	clinical	human feces	USA: Arizona	2018-06-01	34	SAMN19130327	SRR14526511	JAHGCR000000000
HS-FS-000411-I-02	clinical	human feces	USA: Arizona	2018-05-12	54	SAMN19130328	SRR14526510	JAHGCQ000000000
HS-FS-000412-I-02	clinical	human feces	USA: Arizona	2018-06-10	236	SAMN19130329	SRR14526509	JAHGCP000000000
HS-FS-000413-I-02	clinical	human feces	USA: Arizona	2018-05-16	3	SAMN19130330	SRR14526508	JAHGCO000000000
HS-FS-000414-I-02	clinical	human feces	USA: Arizona	2018-06-17	2	SAMN19130331	SRR14526507	JAHGCN000000000
HS-FS-000415-I-02	clinical	human feces	USA: Arizona	2018-06-18	8	SAMN19130020	SRR14526409	JAHGOM000000000
HS-FS-000416-I-02	clinical	human feces	USA: Arizona	2018-06-29	54	SAMN19130042	SRR14526326	JAHGNQ000000000
HS-FS-000417-I-02	clinical	human feces	USA: Arizona	2018-07-02	34	SAMN19130332	SRR14526506	JAHGCM000000000
HS-FS-000418-I-02	clinical	human feces	USA: Arizona	2018-07-04	6	SAMN19130047	SRR14526320	JAHGNL000000000
HS-FS-000419-I-02	clinical	human feces	USA: Arizona	2018-07-04	1	SAMN19130006	SRR14526568	JAHGPA000000000
HS-FS-000422-I-02	clinical	human feces	USA: Arizona	2018-06-24	3	SAMN19130007	SRR14526557	JAHGOZ000000000
HS-FS-000423-I-02	clinical	human feces	USA: Arizona	2018-06-13	97	SAMN19130036	SRR14526332	JAHGNW000000000
HS-FS-000425-I-02	clinical	human feces	USA: Arizona	2018-07-13	41	SAMN19130032	SRR14526336	JAHGOA000000000
HS-FS-000426-I-02	clinical	human feces	USA: Arizona	2018-07-14	3	SAMN19130030	SRR14526338	JAHGOC000000000
HS-FS-000427-I-02	clinical	human feces	USA: Arizona	2018-07-30	2	SAMN19130333	SRR14526505	JAHGCL000000000
HS-FS-000428-I-02	clinical	human feces	USA: Arizona	2018-07-31	47	SAMN19130205	SRR14526647	JAHGHJ000000000
HS-FS-000429-I-02	clinical	human feces	USA: Arizona	2018-07-08	53	SAMN19130334	SRR14526504	JAHGCK000000000
HS-FS-000430-I-02	clinical	human feces	USA: Arizona	2018-07-17	42	SAMN19130335	SRR14526503	JAHGCJ000000000
HS-FS-000431-I-02	clinical	human feces	USA: Arizona	2018-07-21	43	SAMN19130336	SRR14526501	JAHGCI000000000
HS-FS-000432-I-02	clinical	human feces	USA: Arizona	2018-07-16	58	SAMN19130337	SRR14526500	JAHGCH000000000
HS-FS-000433-I-02	clinical	human feces	USA: Arizona	2018-07-23	236	SAMN19130127	SRR14526234	JAHGKJ000000000
HS-FS-000434-I-02	clinical	human feces	USA: Arizona	2018-07-06	674	SAMN19130338	SRR14526499	JAHGCG000000000
HS-FS-000436-I-02	clinical	human feces	USA: Arizona	2018-07-18	866	SAMN19130339	SRR14526498	JAHGCF000000000
HS-FS-000437-I-02	clinical	human feces	USA: Arizona	2018-07-20	34	SAMN19130340	SRR14526497	JAHGCE000000000
HS-FS-000442-I-02	clinical	human feces	USA: Arizona	2018-08-05	41	SAMN19130341	SRR14526496	JAHGCD000000000
HS-FS-000443-I-02	clinical	human feces	USA: Arizona	2018-08-25	47	SAMN19130183	SRR14526172	JAHGIF000000000
HS-FS-000444-I-02	clinical	human feces	USA: Arizona	2018-08-25	3	SAMN19130342	SRR14526495	JAHGCC000000000
HS-FS-000445-I-02	clinical	human feces	USA: Arizona	2018-08-21	8	SAMN19130343	SRR14526494	JAHGCB000000000
HS-FS-000446-I-02	clinical	human feces	USA: Arizona	2018-08-25	35	SAMN19130130	SRR14526231	JAHGKG000000000
HS-FS-000447-I-02	clinical	human feces	USA: Arizona	2018-08-25	6	SAMN19130344	SRR14526493	JAHGCA000000000
HS-FS-000448-I-02	clinical	human feces	USA: Arizona	2018-08-29	34	SAMN19130221	SRR14526629	JAHGGT000000000
HS-FS-000449-I-02	clinical	human feces	USA: Arizona	2018-09-07	1	SAMN19130345	SRR14526492	JAHGBZ000000000
HS-FS-000450-I-02	clinical	human feces	USA: Arizona	2018-09-11	6	SAMN19130082	SRR14526284	JAHGMC000000000
HS-FS-000452-I-02	clinical	human feces	USA: Arizona	2018-09-25	2	SAMN19130113	SRR14526250	JAHGKX000000000
HS-FS-000453-I-02	clinical	human feces	USA: Arizona	2018-09-18	2	SAMN19130164	SRR14526194	JAHGIY000000000
HS-FS-000454-I-02	clinical	human feces	USA: Arizona	2018-09-07	14	SAMN19130180	SRR14526175	JAHGII000000000
HS-FS-000455-I-02	clinical	human feces	USA: Arizona	2018-09-01	3	SAMN19130193	SRR14526660	JAHGHV000000000
HS-FS-000456-I-02	clinical	human feces	USA: Arizona	2018-09-07	34	SAMN19130346	SRR14526490	JAHGBY000000000
HS-FS-000458-I-02	clinical	human feces	USA: Arizona	2018-09-07	8	SAMN19130347	SRR14526489	JAHGBX000000000
HS-FS-000459-I-03	clinical	human feces	USA: Arizona	2018-09-03	43	SAMN19130348	SRR14526488	JAHGBW000000000
HS-FS-000460-I-02	clinical	human feces	USA: Arizona	2018-09-15	444	SAMN19130264	SRR14526582	JAHGFC000000000
HS-FS-000461-I-02	clinical	human feces	USA: Arizona	2018-09-02	41	SAMN19130227	SRR14526622	JAHGGN000000000
HS-FS-000462-I-02	clinical	human feces	USA: Arizona	2018-09-23	2	SAMN19130230	SRR14526619	JAHGGK000000000
HS-FS-000463-I-02	clinical	human feces	USA: Arizona	2018-10-08	53	SAMN19130349	SRR14526487	JAHGBV000000000
HS-FS-000464-I-02	clinical	human feces	USA: Arizona	2018-10-19	42	SAMN19130350	SRR14526486	JAHGBU000000000
HS-FS-000465-I-02	clinical	human feces	USA: Arizona	2018-10-01	395	SAMN19130212	SRR14526639	JAHGHC000000000
HS-FS-000466-I-02	clinical	human feces	USA: Arizona	2018-10-01	2	SAMN19130351	SRR14526485	JAHGBT000000000
HS-FS-000467-I-02	clinical	human feces	USA: Arizona	2018-09-30	2	SAMN19130352	SRR14526484	JAHGBS000000000
HS-FS-000468-I-02	clinical	human feces	USA: Arizona	2018-10-08	8	SAMN19130353	SRR14526483	JAHGBR000000000
HS-FS-000469-I-02	clinical	human feces	USA: Arizona	2018-09-30	47	SAMN19130354	SRR14526482	JAHGBQ000000000
HS-FS-000472-I-02	clinical	human feces	USA: Arizona	2018-11-07	1	SAMN19130355	SRR14526481	JAHGBP000000000
HS-FS-000474-I-02	clinical	human feces	USA: Arizona	2018-11-02	35	SAMN19130070	SRR14526295	JAHGMO000000000
HS-FS-000475-I-02	clinical	human feces	USA: Arizona	2018-11-04	224	SAMN19130188	SRR14526166	JAHGIA000000000
HS-FS-000476-I-02	clinical	human feces	USA: Arizona	2018-11-04	224	SAMN19130356	SRR14526479	JAHGBO000000000
HS-FS-000477-I-02	clinical	human feces	USA: Arizona	2018-10-26	3	SAMN19130357	SRR14526478	JAHGBN000000000
HS-FS-000478-I-02	clinical	human feces	USA: Arizona	2018-11-04	1	SAMN19130359	SRR14526476	JAHGBL000000000
HS-FS-000479-I-02	clinical	human feces	USA: Arizona	2018-10-26	2	SAMN19130361	SRR14526474	JAHGBJ000000000
HS-FS-000480-I-02	clinical	human feces	USA: Arizona	no date	54	SAMN19130116	SRR14526246	JAHGKU000000000
HS-FS-000482-I-02	clinical	human feces	USA: Arizona	2018-11-20	2	SAMN19130242	SRR14526606	JAHGFY000000000
HS-FS-000483-I-02	clinical	human feces	USA: Arizona	2018-11-21	6	SAMN19130239	SRR14526609	JAHGGB000000000
HS-FS-000484-I-02	clinical	human feces	USA: Arizona	2018-11-30	8	SAMN19130250	SRR14526597	JAHGFQ000000000
HS-FS-000485-I-02	clinical	human feces	USA: Arizona	2018-12-01	867	SAMN19130214	SRR14526637	JAHGHA000000000
HS-FS-000485-I-02	clinical	human feces	USA: Arizona	2018-12-01	6	SAMN19130196	SRR14526656	JAHGHS000000000
HS-FS-000486-I-02	clinical	human feces	USA: Arizona	2018-12-04	55	SAMN19130194	SRR14526659	JAHGHU000000000
HS-FS-000487-I-02	clinical	human feces	USA: Arizona	2018-11-25	8	SAMN19130363	SRR14526472	JAHGBH000000000
HS-FS-000488-I-02	clinical	human feces	USA: Arizona	2018-12-03	42	SAMN19130240	SRR14526608	JAHGGA000000000
HS-FS-000490-I-02	clinical	human feces	USA: Arizona	2018-12-04	41	SAMN19130364	SRR14526471	JAHGBG000000000
HS-FS-000491-I-02	clinical	human feces	USA: Arizona	2018-11-22	110	SAMN19130365	SRR14526470	JAHGBF000000000
HS-FS-000492-I-02	clinical	human feces	USA: Arizona	2018-11-14	3	SAMN19130206	SRR14526645	JAHGHI000000000
HS-FS-000493-I-02	clinical	human feces	USA: Arizona	2018-11-16	4	SAMN19130189	SRR14526165	JAHGHZ000000000
HS-FS-000494-I-02	clinical	human feces	USA: Arizona	2018-11-13	2	SAMN19130170	SRR14526187	JAHGIS000000000
HS-FS-000495-I-02	clinical	human feces	USA: Arizona	2018-12-04	6	SAMN19130176	SRR14526179	JAHGIM000000000
HS-FS-000496-I-02	clinical	human feces	USA: Arizona	2018-09-04	2	SAMN19130232	SRR14526617	JAHGGI000000000
HS-FS-000497-I-02	clinical	human feces	USA: Arizona	2018-11-29	58	SAMN19130237	SRR14526611	JAHGGD000000000
HS-FS-000498-I-02	clinical	human feces	USA: Arizona	2018-12-01	42	SAMN19130255	SRR14526592	JAHGFL000000000
HS-FS-000551-I-02	clinical	human feces	USA: Arizona	2019-06-07	53	SAMN19130192	SRR14526161	JAHGHW000000000
HS-FS-000619-I-02	clinical	human feces	USA: Arizona	2019-11-16	3	SAMN19130243	SRR14526605	JAHGFX000000000
HS-FS-000620-I-02	clinical	human feces	USA: Arizona	2019-11-15	2	SAMN19130220	SRR14526630	JAHGGU000000000
HS-FS-000621-I-02	clinical	human feces	USA: Arizona	2019-11-05	8	SAMN19130225	SRR14526625	JAHGGP000000000
HS-FS-000639-I-02	clinical	human feces	USA: Arizona	2019-12-06	110	SAMN19130234	SRR14526615	JAHGGG000000000
HS-FS-000650-I-02	clinical	blood	USA: Arizona	2019-12-17	53	SAMN19129976	SRR14526436	JAHGQE000000000
Single sample diversity isolates:
HS-FS-000073-I04	clinical	human feces	USA: Arizona	2016-07-20	3	SAMN31532687	SRR22109131	N/A
HS-FS-000073-I05	clinical	human feces	USA: Arizona	2016-07-20	3	SAMN31532688	SRR22109130	N/A
HS-FS-000073-I06	clinical	human feces	USA: Arizona	2016-07-20	3	SAMN31532689	SRR22109129	N/A
HS-FS-000073-I07	clinical	human feces	USA: Arizona	2016-07-20	3	SAMN31532690	SRR22109128	N/A
HS-FS-000073-I08	clinical	human feces	USA: Arizona	2016-07-20	3	SAMN31532691	SRR22109127	N/A
HS-FS-000222-I04	clinical	human feces	USA: Arizona	2017-04-18	37	SAMN31532692	SRR22109126	N/A
HS-FS-000222-I05	clinical	human feces	USA: Arizona	2017-04-18	37	SAMN31532693	SRR22109125	N/A
HS-FS-000222-I06	clinical	human feces	USA: Arizona	2017-04-18	37	SAMN31532694	SRR22109124	N/A

## Sheet: Table_S2
Table S2. Information for publicly available genomes included in reference set.
Assembly accession	Strain	ST
GCA_000210395.1	M68	ST37
GCA_001447175.1	Z31	novel
GCA_001577795.1	08ACD0030	ST2
GCA_001972105.1	20111003	ST12
GCA_002301035.1	5487_NonSp	ST358
GCA_002891495.1	ICC_45	ST41
GCA_002891605.1	LIBA5809	ST638
GCA_002891625.1	LIBA6656	ST154
GCA_003044155.1	Cd88141	ST139
GCA_003457015.1	DSM_102860	ST5
GCA_003482065.1	DSM_28666	ST48
GCA_003482325.1	DSM_29637	ST83
GCA_003490105.1	DSM_28668	ST701
GCA_003597795.1	20688	ST1
GCA_004317765.1	FD224	ST474
GCA_006380955.1	20483	ST44
GCA_006380995.1	20479	ST100
GCA_006454555.1	22456	ST6
GCA_007114935.1	Gcol_A30	ST41
GCA_009867095.1	CBA7204	ST203
GCA_009903385.1	CBA7209	ST17
GCA_015238635.1	CFSAN096664	ST46
GCA_015937165.1	CD08155	ST109
GCA_016046435.1	CD08251	ST755
GCA_016049635.1	CD08123	ST48
GCA_016072215.1	CD85	ST762
GCA_016078375.1	V1787	ST316
GCA_016078415.1	V963	ST241
GCA_016080515.1	V476	ST653
GCA_016081995.1	CD77	ST32
GCA_016767095.1	CD1801	ST11
GCA_018264045.1	Cd19	ST26
GCA_018599305.1	CD079	novel
GCA_018599345.1	CD283	novel
GCA_018627735.1	PFECD0467	ST569
GCA_018628775.1	PFECD0138	ST166
GCA_018630875.1	PFECD0403	ST19
GCA_018632335.1	PFECD0040	ST122
GCA_018633705.1	PFECD0187	ST567
GCA_018635215.1	PFECD0134	ST114
GCA_018636015.1	PFECD0219	ST563
GCA_018636755.1	PFECD0088	ST245
GCA_018637635.1	PFECD0350	ST298
GCA_018686355.1	Symptomatic_Infection_4176	ST80
GCA_018690695.1	Symptomatic_Infection_3327	ST28
GCA_018711365.1	Symptomatic_Infection_3024	ST82
GCA_018724245.1	Symptomatic_Infection_3418	ST124
GCA_018736305.1	ECDC_079	ST126
GCA_018736865.1	KoC_pcd264_I1	ST23
GCA_018737105.1	KoC_pcd1216_I1	ST260
GCA_018742485.1	L_13_7548716_C	ST328
GCA_018743625.1	L_13_7548661_V	ST130
GCA_018743725.1	L_13_7548556_J	ST243
GCA_018743805.1	L_13_7548463_S	ST310
GCA_018744745.1	L_13_7548803_J	ST284
GCA_018746385.1	L_13_7548698_D	ST327
GCA_018748005.1	L_13_7548426_Q	ST308
GCA_018757595.1	Symptomatic_Infection_4212	ST198
GCA_018762965.1	Symptomatic_Infection_4225	ST226
GCA_018777625.1	CIM_474	ST841
GCA_018778385.1	CIM_214	ST363
GCA_018782085.1	CIM_340	ST31
GCA_018783645.1	M2016019883	ST886
GCA_018787475.1	CIM_221	ST90
GCA_018794465.1	CIM_491	ST33
GCA_018794905.1	CIM_358	ST194
GCA_018797065.1	CIM_190	ST45
GCA_018836915.1	L_13_7548644	ST312
GCA_018849435.1	CD_15_00861	ST695
GCA_018850755.1	CD_15_00675	ST101
GCA_018851715.1	CDN274	ST596
GCA_018853105.1	CDN015	ST28
GCA_018855555.1	CDN293	ST48
GCA_018855715.1	CDN491	ST598
GCA_018857905.1	CDN433	ST881
GCA_018859245.1	CDN336	ST79
GCA_018884925.1	Cd7	ST43
GCA_018885045.1	Cd1	ST188
GCA_018894175.1	CD_16_00528	ST92
GCA_018907835.1	CD_15_01029	ST697
GCA_018940895.1	AUS56	ST104
GCA_018943295.1	USA43	ST301
GCA_018943515.1	WA814	ST48
GCA_018962195.1	THP147_Contig	ST557
GCA_018963915.1	CD_17_00242	ST767
GCA_019426705.1	JV68_242	novel
GCA_019768335.1	2021EL_00999_	ST124
GCA_019769735.1	2021EL_00891	ST887
GCA_019880625.1	NTCD_035	ST125
GCA_020172225.1	2021EL_01184	ST156
GCA_020480265.1	2021EL_01199	ST433
GCA_021111355.1	193227136	ST142
GCA_021111455.1	193101209	ST814
GCA_021112745.1	191671391_	ST821
GCA_021114215.1	182003536	ST811
GCA_021114435.1	181122484	ST810
GCA_021114715.1	180376927	ST54
GCA_021114755.1	173804099	ST117
GCA_022374355.2	2022EL_00070	ST925
GCA_022761915.1	2022EL_00255	ST3
GCA_022803695.1	A308	ST254
GCA_022804035.1	A17	ST
GCA_022805175.1	ZR78	ST118
GCA_023234285.2	2022EL_00403	ST868
GCA_023656865.1	RT885	novel
GCA_023656905.1	RT883	novel
GCA_023718145.1	2022EL_00510	novel
GCA_024130925.2	2022EL_00562	novel
GCA_024130965.2	2022EL_00565_	ST190
GCA_024199285.1	2022EL_00486	ST228
GCA_024259945.1	442	ST554
GCA_024260185.1	425_	ST709
GCA_024496065.1	NT64	ST964
GCA_024628745.1	UK_012	ST54
GCA_024628765.1	ST963	ST963
GCA_024919135.1	ST167	ST167
GCA_025135955.1	DSM_104450	ST15
GCA_025136135.1	DSM_104451	ST29
GCA_900011895.1	VL_0079	ST624
GCA_900073115.1	CD105KSE6	ST745
GCA_900074815.1	CD105KSO10	ST639
GCA_900164385.1	VRECD0128	ST243
GCA_900164545.1	VRECD0174	ST747
GCA_900164645.1	VRECD0001	ST7
GCA_900164705.1	VRECD0002	ST205
GCA_900164895.1	VRECD0077	ST75
GCA_900165335.1	VRECD0181	ST254
GCA_900165615.1	VRECD0036	ST243
GCA_900165895.1	CD26	ST34
GCA_900243155.1	2402	ST199
GCA_900447055.1	NCTC13749	ST35
GCA_901004525.1	lsh22	ST114
GCA_901004545.1	lsh24	ST636
GCA_901006765.1	LSH010	ST168
GCA_901006845.1	MON006	ST280
GCA_944989955.1	JMR5	ST9

## Sheet: Table_S3
Table S3. Information for CDSs associated with previously identified ST42 genomic islands.
Locus	Genomic Island	# External genome hits* (n=13084)	# ST42 hits* (n=761)
lcl|CP022524.1_cds_ASN89905.1_2167 [locus_tag=CGC51_11400] [protein=site-specific integrase] [protein_id=ASN89905.1] [location=complement(2421226..2422416)] [gbkey=CDS]	GI1	6774	758
lcl|CP022524.1_cds_ASN89906.1_2168 [locus_tag=CGC51_11405] [protein=excisionase] [protein_id=ASN89906.1] [location=complement(2422494..2422697)] [gbkey=CDS]	GI1	5041	758
lcl|CP022524.1_cds_ASN89907.1_2170 [locus_tag=CGC51_11415] [protein=helix-turn-helix domain-containing protein] [protein_id=ASN89907.1] [location=complement(2423069..2423323)] [gbkey=CDS]	GI1	4493	759
lcl|CP022524.1_cds_ASN89908.1_2171 [locus_tag=CGC51_11420] [protein=RNA polymerase subunit sigma] [protein_id=ASN89908.1] [location=complement(2423326..2423745)] [gbkey=CDS]	GI1	6751	759
lcl|CP022524.1_cds_ASN89909.1_2172 [locus_tag=CGC51_11425] [protein=hypothetical protein] [protein_id=ASN89909.1] [location=complement(2424012..2424242)] [gbkey=CDS]	GI1	6769	759
lcl|CP022524.1_cds_ASN89910.1_2173 [locus_tag=CGC51_11430] [protein=DUF4177 domain-containing protein] [protein_id=ASN89910.1] [location=complement(2424266..2424457)] [gbkey=CDS]	GI1	6796	759
lcl|CP022524.1_cds_ASN89911.1_2174 [locus_tag=CGC51_11435] [protein=SAM-dependent methyltransferase] [protein_id=ASN89911.1] [location=complement(2424621..2425337)] [gbkey=CDS]	GI1	4723	756
lcl|CP022524.1_cds_ASN89912.1_2175 [locus_tag=CGC51_11440] [protein=TetR/AcrR family transcriptional regulator] [protein_id=ASN89912.1] [location=complement(2425459..2426085)] [gbkey=CDS]	GI1	4694	757
lcl|CP022524.1_cds_ASN89913.1_2176 [locus_tag=CGC51_11445] [protein=cation transporter] [protein_id=ASN89913.1] [location=complement(2426567..2427478)] [gbkey=CDS]	GI1	6508	755
lcl|CP022524.1_cds_ASN89914.1_2177 [locus_tag=CGC51_11450] [protein=ABC transporter permease] [protein_id=ASN89914.1] [location=complement(2427490..2428188)] [gbkey=CDS]	GI1	6613	757
lcl|CP022524.1_cds_ASN89915.1_2178 [locus_tag=CGC51_11455] [protein=ABC transporter permease] [protein_id=ASN89915.1] [location=complement(2428185..2428868)] [gbkey=CDS]	GI1	6441	758
lcl|CP022524.1_cds_ASN89916.1_2179 [locus_tag=CGC51_11460] [protein=ABC transporter ATP-binding protein] [protein_id=ASN89916.1] [location=complement(2428865..2429710)] [gbkey=CDS]	GI1	6625	759
lcl|CP022524.1_cds_ASN89917.1_2180 [locus_tag=CGC51_11465] [protein=TetR/AcrR family transcriptional regulator] [protein_id=ASN89917.1] [location=complement(2429814..2430401)] [gbkey=CDS]	GI1	6630	759
lcl|CP022524.1_cds_ASN89918.1_2181 [locus_tag=CGC51_11470] [protein=alpha/beta hydrolase] [protein_id=ASN89918.1] [location=complement(2430473..2431330)] [gbkey=CDS]	GI1	6603	757
lcl|CP022524.1_cds_ASN89919.1_2184 [locus_tag=CGC51_11485] [protein=DUF3788 domain-containing protein] [protein_id=ASN89919.1] [location=complement(2433313..2433747)] [gbkey=CDS]	GI1	3644	758
lcl|CP022524.1_cds_ASN89920.1_2185 [locus_tag=CGC51_11490] [protein=AraC family transcriptional regulator] [protein_id=ASN89920.1] [location=complement(2433825..2434736)] [gbkey=CDS]	GI1	3664	758
lcl|CP022524.1_cds_ASN89921.1_2186 [locus_tag=CGC51_11495] [protein=IS110 family transposase] [protein_id=ASN89921.1] [location=2435015..2436184] [gbkey=CDS]	GI1	13	758
lcl|CP022524.1_cds_ASN89922.1_2187 [locus_tag=CGC51_11500] [protein=N-acetyltransferase] [protein_id=ASN89922.1] [location=complement(2436574..2437125)] [gbkey=CDS]	GI1	3274	759
lcl|CP022524.1_cds_ASN89923.1_2188 [locus_tag=CGC51_11505] [protein=tRNA (N6-threonylcarbamoyladenosine(37)-N6)-methyltransferase TrmO] [protein_id=ASN89923.1] [location=complement(2437139..2437615)] [gbkey=CDS]	GI1	3220	759
lcl|CP022524.1_cds_ASN89924.1_2189 [locus_tag=CGC51_11510] [protein=MerR family transcriptional regulator] [protein_id=ASN89924.1] [location=complement(2437696..2438511)] [gbkey=CDS]	GI1	3317	759
lcl|CP022524.1_cds_ASN89925.1_2190 [locus_tag=CGC51_11515] [protein=conjugal transfer protein] [protein_id=ASN89925.1] [location=complement(2438614..2439186)] [gbkey=CDS]	GI1	2789	756
lcl|CP022524.1_cds_ASN89926.1_2191 [locus_tag=CGC51_11520] [protein=hypothetical protein] [protein_id=ASN89926.1] [location=complement(2439456..2439731)] [gbkey=CDS]	GI1	2830	758
lcl|CP022524.1_cds_ASN89927.1_2192 [locus_tag=CGC51_11525] [protein=VanZ family protein] [protein_id=ASN89927.1] [location=complement(2439736..2440242)] [gbkey=CDS]	GI1	3007	759
lcl|CP022524.1_cds_ASN89928.1_2194 [locus_tag=CGC51_11535] [protein=tetracycline resistance MFS efflux pump] [protein_id=ASN89928.1] [location=complement(2440725..2441888)] [gbkey=CDS]	GI1	681	757
lcl|CP022524.1_cds_ASN89929.1_2195 [locus_tag=CGC51_11540] [protein=pyruvate, phosphate dikinase] [protein_id=ASN89929.1] [location=complement(2441878..2444445)] [gbkey=CDS]	GI1	680	752
lcl|CP022524.1_cds_ASN89930.1_2196 [locus_tag=CGC51_11545] [protein=TetR/AcrR family transcriptional regulator] [protein_id=ASN89930.1] [location=complement(2444442..2445053)] [gbkey=CDS]	GI1	680	756
lcl|CP022524.1_cds_ASN89931.1_2197 [locus_tag=CGC51_11550] [protein=conjugal transfer protein] [protein_id=ASN89931.1] [location=complement(2445197..2446099)] [gbkey=CDS]	GI1	1001	755
lcl|CP022524.1_cds_ASN89932.1_2198 [locus_tag=CGC51_11555] [protein=peptidase P60] [protein_id=ASN89932.1] [location=complement(2446119..2447123)] [gbkey=CDS]	GI1	468	754
lcl|CP022524.1_cds_ASN89933.1_2199 [locus_tag=CGC51_11560] [protein=MFS transporter] [protein_id=ASN89933.1] [location=complement(2447120..2449315)] [gbkey=CDS]	GI1	561	756
lcl|CP022524.1_cds_ASN89934.1_2200 [locus_tag=CGC51_11565] [protein=ATP/GTP-binding protein] [protein_id=ASN89934.1] [location=complement(2449315..2451765)] [gbkey=CDS]	GI1	407	712
lcl|CP022524.1_cds_ASN89935.1_2201 [locus_tag=CGC51_11570] [protein=conjugal transfer protein] [protein_id=ASN89935.1] [location=complement(2451743..2452141)] [gbkey=CDS]	GI1	7566	749
lcl|CP022524.1_cds_ASN89936.1_2202 [locus_tag=CGC51_11575] [protein=antirestriction protein ArdA] [protein_id=ASN89936.1] [location=complement(2452262..2452765)] [gbkey=CDS]	GI1	2592	757
lcl|CP022524.1_cds_ASN89937.1_2203 [locus_tag=CGC51_11580] [protein=antirestriction protein] [protein_id=ASN89937.1] [location=complement(2452783..2453286)] [gbkey=CDS]	GI1	1396	756
lcl|CP022524.1_cds_ASN89938.1_2204 [locus_tag=CGC51_11585] [protein=conjugal transfer protein] [protein_id=ASN89938.1] [location=complement(2453205..2453501)] [gbkey=CDS]	GI1	3049	758
lcl|CP022524.1_cds_ASN89939.1_2205 [locus_tag=CGC51_11590] [protein=N-acetyltransferase] [protein_id=ASN89939.1] [location=complement(2453608..2453988)] [gbkey=CDS]	GI1	600	759
lcl|CP022524.1_cds_ASN89940.1_2206 [gene=ltrA] [locus_tag=CGC51_11595] [protein=group II intron reverse transcriptase/maturase] [protein_id=ASN89940.1] [location=complement(2454394..2456304)] [gbkey=CDS]	GI1	2799	757
lcl|CP022524.1_cds_ASN89941.1_2207 [locus_tag=CGC51_11600] [protein=DUF3789 domain-containing protein] [protein_id=ASN89941.1] [location=complement(2457046..2457180)] [gbkey=CDS]	GI1	586	759
lcl|CP022524.1_cds_ASN89942.1_2208 [locus_tag=CGC51_11605] [protein=replication initiation factor domain-containing protein] [protein_id=ASN89942.1] [location=complement(2457187..2458308)] [gbkey=CDS]	GI1	4056	758
lcl|CP022524.1_cds_ASN89943.1_2209 [locus_tag=CGC51_11610] [protein=ATP-binding protein] [protein_id=ASN89943.1] [location=complement(2458588..2459982)] [gbkey=CDS]	GI1	497	753
lcl|CP022524.1_cds_ASN89944.1_2211 [locus_tag=CGC51_11620] [protein=hypothetical protein] [protein_id=ASN89944.1] [location=complement(2460432..2460974)] [gbkey=CDS]	GI1	3398	759
lcl|CP022524.1_cds_ASN89945.1_2212 [locus_tag=CGC51_11625] [protein=alpha/beta hydrolase] [protein_id=ASN89945.1] [location=complement(2461035..2461637)] [gbkey=CDS]	GI1	2927	758
lcl|CP022524.1_cds_ASN89946.1_2213 [locus_tag=CGC51_11630] [protein=DUF3788 domain-containing protein] [protein_id=ASN89946.1] [location=complement(2461692..2462105)] [gbkey=CDS]	GI1	786	757
lcl|CP022524.1_cds_ASN89947.1_2214 [locus_tag=CGC51_11635] [protein=glyoxalase] [protein_id=ASN89947.1] [location=complement(2462169..2462627)] [gbkey=CDS]	GI1	3660	759
lcl|CP022524.1_cds_ASN89948.1_2215 [locus_tag=CGC51_11640] [protein=DUF961 domain-containing protein] [protein_id=ASN89948.1] [location=complement(2462708..2463127)] [gbkey=CDS]	GI1	774	759
lcl|CP022524.1_cds_ASN89949.1_2216 [locus_tag=CGC51_11645] [protein=DUF961 domain-containing protein] [protein_id=ASN89949.1] [location=complement(2463136..2463459)] [gbkey=CDS]	GI1	3083	759
lcl|CP022524.1_cds_ASN89950.1_2217 [locus_tag=CGC51_11650] [protein=hypothetical protein] [protein_id=ASN89950.1] [location=complement(2463681..2466728)] [gbkey=CDS]	GI1	912	755
lcl|NZ_MPGF01000002.1_cds_WP_002304312.1_994 [locus_tag=BGU94_RS05050] [protein=replication initiator protein A] [protein_id=WP_002304312.1] [location=375255..376184] [gbkey=CDS]	GI2	1289	6
lcl|NZ_MPGF01000002.1_cds_WP_002304313.1_995 [locus_tag=BGU94_RS05055] [protein=ParA family protein] [protein_id=WP_002304313.1] [location=376191..377018] [gbkey=CDS]	GI2	109	5
lcl|NZ_MPGF01000002.1_cds_WP_002304314.1_996 [locus_tag=BGU94_RS05060] [protein=ParB/RepB/Spo0J family partition protein] [protein_id=WP_002304314.1] [location=376975..377901] [gbkey=CDS]	GI2	67	5
lcl|NZ_MPGF01000002.1_cds_WP_002304315.1_997 [locus_tag=BGU94_RS05065] [protein=hypothetical protein] [protein_id=WP_002304315.1] [location=377910..378437] [gbkey=CDS]	GI2	67	5
lcl|NZ_MPGF01000002.1_cds_WP_002588969.1_998 [locus_tag=BGU94_RS05070] [protein=DUF3846 domain-containing protein] [protein_id=WP_002588969.1] [location=378492..379133] [gbkey=CDS]	GI2	67	5
lcl|NZ_MPGF01000002.1_cds_WP_002304317.1_999 [locus_tag=BGU94_RS05075] [protein=DUF5720 family protein] [protein_id=WP_002304317.1] [location=379144..379455] [gbkey=CDS]	GI2	109	5
lcl|NZ_MPGF01000002.1_cds_WP_002304320.1_1000 [locus_tag=BGU94_RS05080] [protein=PcfB family protein] [protein_id=WP_002304320.1] [location=379492..379974] [gbkey=CDS]	GI2	109	5
lcl|NZ_MPGF01000002.1_cds_WP_002588968.1_1001 [locus_tag=BGU94_RS05085] [protein=type IV secretory system conjugative DNA transfer family protein] [protein_id=WP_002588968.1] [location=379974..381725] [gbkey=CDS]	GI2	109	5
lcl|NZ_MPGF01000002.1_cds_WP_002304332.1_1002 [locus_tag=BGU94_RS05090] [protein=hypothetical protein] [protein_id=WP_002304332.1] [location=381738..382058] [gbkey=CDS]	GI2	109	5
lcl|NZ_MPGF01000002.1_cds_WP_002304334.1_1003 [locus_tag=BGU94_RS05095] [protein=helix-turn-helix domain-containing protein] [protein_id=WP_002304334.1] [location=382064..382456] [gbkey=CDS]	GI2	109	5
lcl|NZ_MPGF01000002.1_cds_WP_002576404.1_1004 [locus_tag=BGU94_RS05100] [protein=Maff2 family protein] [protein_id=WP_002576404.1] [location=382540..382755] [gbkey=CDS]	GI2	109	5
lcl|NZ_MPGF01000002.1_cds_WP_002304374.1_1005 [locus_tag=BGU94_RS05105] [protein=hypothetical protein] [protein_id=WP_002304374.1] [location=382781..383647] [gbkey=CDS]	GI2	63	5
lcl|NZ_MPGF01000002.1_cds_WP_002304375.1_1006 [locus_tag=BGU94_RS05110] [protein=PrgI family protein] [protein_id=WP_002304375.1] [location=383665..384099] [gbkey=CDS]	GI2	109	5
lcl|NZ_MPGF01000002.1_cds_WP_002588967.1_1007 [locus_tag=BGU94_RS05115] [protein=ATP-binding protein] [protein_id=WP_002588967.1] [location=384059..386446] [gbkey=CDS]	GI2	67	5
lcl|NZ_MPGF01000002.1_cds_WP_002304377.1_1008 [locus_tag=BGU94_RS05120] [protein=C40 family peptidase] [protein_id=WP_002304377.1] [location=386450..388186] [gbkey=CDS]	GI2	108	5
lcl|NZ_MPGF01000002.1_cds_WP_002304378.1_1009 [locus_tag=BGU94_RS05125] [protein=DUF4315 family protein] [protein_id=WP_002304378.1] [location=388201..388458] [gbkey=CDS]	GI2	109	5
lcl|NZ_MPGF01000002.1_cds_WP_002578950.1_1010 [locus_tag=BGU94_RS05130] [protein=DUF4366 domain-containing protein] [protein_id=WP_002578950.1] [location=388448..389131] [gbkey=CDS]	GI2	100	5
lcl|NZ_MPGF01000002.1_cds_WP_002304383.1_1011 [locus_tag=BGU94_RS05135] [protein=ATP-binding protein] [protein_id=WP_002304383.1] [location=389283..390515] [gbkey=CDS]	GI2	100	5
lcl|NZ_MPGF01000002.1_cds_WP_002578949.1_1012 [locus_tag=BGU94_RS05140] [protein=DNA topoisomerase 3] [protein_id=WP_002578949.1] [location=390693..392768] [gbkey=CDS]	GI2	281	5
lcl|NZ_MPGF01000002.1_cds_WP_002304387.1_1013 [locus_tag=BGU94_RS05145] [protein=hypothetical protein] [protein_id=WP_002304387.1] [location=392765..393610] [gbkey=CDS]	GI2	7	5
lcl|NZ_MPGF01000002.1_cds_WP_002304389.1_1014 [locus_tag=BGU94_RS05150] [protein=YodL domain-containing protein] [protein_id=WP_002304389.1] [location=393624..394220] [gbkey=CDS]	GI2	12	5
lcl|NZ_MPGF01000002.1_cds_WP_002578948.1_1015 [locus_tag=BGU94_RS05155] [protein=transposon-transfer assisting family protein] [protein_id=WP_002578948.1] [location=394217..394423] [gbkey=CDS]	GI2	12	5
lcl|NZ_MPGF01000002.1_cds_WP_021386789.1_1016 [locus_tag=BGU94_RS20225] [protein=hypothetical protein] [protein_id=WP_021386789.1] [location=complement(394472..395065)] [gbkey=CDS]	GI2	12	5
lcl|NZ_MPGF01000002.1_cds_WP_118199520.1_1017 [locus_tag=BGU94_RS20230] [protein=TnpV protein] [protein_id=WP_118199520.1] [location=395229..395567] [gbkey=CDS]	GI2	12	5
lcl|NZ_MPGF01000002.1_cds_WP_229217806.1_1018 [locus_tag=BGU94_RS05160] [protein=SNF2-related protein] [protein_id=WP_229217806.1] [location=397208..402772] [gbkey=CDS]	GI2	12	5
lcl|NZ_MPGF01000002.1_cds_WP_002578947.1_1019 [locus_tag=BGU94_RS05165] [protein=plasmid mobilization relaxosome protein MobC] [protein_id=WP_002578947.1] [location=402772..403104] [gbkey=CDS]	GI2	12	5
lcl|NZ_MPGF01000002.1_cds_WP_002578946.1_1020 [locus_tag=BGU94_RS05170] [protein=hypothetical protein] [protein_id=WP_002578946.1] [location=403221..403505] [gbkey=CDS]	GI2	12	5
lcl|NZ_MPGF01000002.1_cds_WP_002578945.1_1021 [locus_tag=BGU94_RS05175] [protein=relaxase/mobilization nuclease domain-containing protein] [protein_id=WP_002578945.1] [location=403568..404980] [gbkey=CDS]	GI2	12	5
lcl|NZ_MPGF01000002.1_cds_WP_002588966.1_1022 [locus_tag=BGU94_RS05180] [protein=zinc metalloprotease HtpX] [protein_id=WP_002588966.1] [location=complement(405259..406128)] [gbkey=CDS]	GI2	107	5
lcl|NZ_MPGF01000002.1_cds_WP_002304397.1_1023 [locus_tag=BGU94_RS05185] [protein=DUF1292 domain-containing protein] [protein_id=WP_002304397.1] [location=complement(406178..406441)] [gbkey=CDS]	GI2	12	5
lcl|NZ_MPGF01000002.1_cds_WP_002588965.1_1024 [locus_tag=BGU94_RS05190] [protein=hypothetical protein] [protein_id=WP_002588965.1] [location=complement(406458..406712)] [gbkey=CDS]	GI2	12	5
lcl|NZ_MPGF01000002.1_cds_WP_002304399.1_1025 [locus_tag=BGU94_RS05195] [protein=hypothetical protein] [protein_id=WP_002304399.1] [location=complement(406722..407762)] [gbkey=CDS]	GI2	51	5
lcl|NZ_MPGF01000002.1_cds_WP_002578944.1_1026 [locus_tag=BGU94_RS05200] [protein=hypothetical protein] [protein_id=WP_002578944.1] [location=complement(407782..408651)] [gbkey=CDS]	GI2	109	5
lcl|NZ_MPGF01000002.1_cds_WP_002304402.1_1027 [locus_tag=BGU94_RS05215] [protein=AAA family ATPase] [protein_id=WP_002304402.1] [location=complement(409745..410290)] [gbkey=CDS]	GI2	109	5
lcl|NZ_MPGF01000002.1_cds_WP_231303533.1_1028 [locus_tag=BGU94_RS20235] [protein=zeta toxin family protein] [protein_id=WP_231303533.1] [location=complement(410342..410434)] [gbkey=CDS]	GI2	110	5
lcl|NZ_MPGF01000002.1_cds_1029 [locus_tag=BGU94_RS05225] [protein=antitoxin] [pseudo=true] [partial=5'] [location=complement(410501..	GI2	109	5
lcl|NZ_MPGF01000002.1_cds_WP_095890161.1_1030 [gene=erm(B)] [locus_tag=BGU94_RS05230] [protein=23S rRNA (adenine(2058)-N(6))-methyltransferase Erm(B)] [protein_id=WP_095890161.1] [location=complement(410699..411436)] [gbkey=CDS]	GI2	65	5
lcl|NZ_MPGF01000002.1_cds_WP_198957774.1_1031 [locus_tag=BGU94_RS05235] [protein=helix-turn-helix domain-containing protein] [protein_id=WP_198957774.1] [location=complement(411471..411815)] [gbkey=CDS]	GI2	109	5
lcl|NZ_MPGF01000002.1_cds_WP_002304408.1_1032 [locus_tag=BGU94_RS05240] [protein=site-specific integrase] [protein_id=WP_002304408.1] [location=412038..413174] [gbkey=CDS]	GI2	100	5
lcl|NZ_MPGF01000002.1_cds_WP_002578940.1_1033 [locus_tag=BGU94_RS05250] [protein=helix-turn-helix domain-containing protein] [protein_id=WP_002578940.1] [location=413435..413812] [gbkey=CDS]	GI2	102	5
lcl|NZ_MPGF01000002.1_cds_WP_002304410.1_1034 [locus_tag=BGU94_RS05255] [protein=ImmA/IrrE family metallo-endopeptidase] [protein_id=WP_002304410.1] [location=complement(413975..414529)] [gbkey=CDS]	GI2	108	5
lcl|NZ_MPGF01000002.1_cds_WP_002304411.1_1035 [locus_tag=BGU94_RS05260] [protein=helix-turn-helix domain-containing protein] [protein_id=WP_002304411.1] [location=complement(414581..415030)] [gbkey=CDS]	GI2	104	5
lcl|NZ_MPGF01000002.1_cds_WP_002304412.1_1036 [locus_tag=BGU94_RS05265] [protein=hypothetical protein] [protein_id=WP_002304412.1] [location=415317..415880] [gbkey=CDS]	GI2	109	5
lcl|NZ_MPGF01000002.1_cds_WP_002304413.1_1037 [locus_tag=BGU94_RS05270] [protein=helix-turn-helix domain-containing protein] [protein_id=WP_002304413.1] [location=416143..416448] [gbkey=CDS]	GI2	109	5
lcl|NZ_MPGF01000002.1_cds_WP_002578938.1_1038 [locus_tag=BGU94_RS05275] [protein=type II toxin-antitoxin system PemK/MazF family toxin] [protein_id=WP_002578938.1] [location=416963..417370] [gbkey=CDS]	GI2	2480	59
lcl|NZ_MPGF01000002.1_cds_WP_002304418.1_1039 [locus_tag=BGU94_RS05280] [protein=helix-turn-helix domain-containing protein] [protein_id=WP_002304418.1] [location=417377..417613] [gbkey=CDS]	GI2	109	5
lcl|NZ_MPGF01000002.1_cds_WP_002304420.1_1040 [locus_tag=BGU94_RS05285] [protein=helix-turn-helix domain-containing protein] [protein_id=WP_002304420.1] [location=417731..418354] [gbkey=CDS]	GI2	1	4
lcl|NZ_MPGF01000002.1_cds_WP_002304423.1_1041 [locus_tag=BGU94_RS05290] [protein=site-specific integrase] [protein_id=WP_002304423.1] [location=418359..419732] [gbkey=CDS]	GI2	103	5
lcl|NZ_MPGF01000002.1_cds_WP_002304425.1_1042 [locus_tag=BGU94_RS05295] [protein=hypothetical protein] [protein_id=WP_002304425.1] [location=419818..420123] [gbkey=CDS]	GI2	50	5
lcl|VCAN01000009.1_cds_MBH9952018.1_133_[locus_tag=FE556_02390]_[protein=SrtB-anchored_collagen-binding_adhesin]_[protein_id=MBH9952018.1]_[location=145981..149034]_[gbkey=CDS]	GI3	11	163
lcl|VCAN01000009.1_cds_MBH9952019.1_134_[locus_tag=FE556_02395]_[protein=DNA_cytosine_methyltransferase]_[protein_id=MBH9952019.1]_[location=149035..150111]_[gbkey=CDS]	GI3	53	164
lcl|VCAN01000009.1_cds_MBH9952020.1_135_[locus_tag=FE556_02400]_[protein=DUF961_domain-containing_protein]_[protein_id=MBH9952020.1]_[location=150312..150635]_[gbkey=CDS]	GI3	50	164
lcl|VCAN01000009.1_cds_MBH9952021.1_136_[locus_tag=FE556_02405]_[protein=DUF961_domain-containing_protein]_[protein_id=MBH9952021.1]_[location=150652..151020]_[gbkey=CDS]	GI3	53	164
lcl|VCAN01000009.1_cds_MBH9952022.1_137_[locus_tag=FE556_02410]_[protein=ATP-binding_protein]_[protein_id=MBH9952022.1]_[location=151038..152435]_[gbkey=CDS]	GI3	50	159
lcl|VCAN01000009.1_cds_MBH9952023.1_138_[locus_tag=FE556_02415]_[protein=XRE_family_transcriptional_regulator]_[protein_id=MBH9952023.1]_[location=152703..153929]_[gbkey=CDS]	GI3	51	164
lcl|VCAN01000009.1_cds_MBH9952024.1_139_[locus_tag=FE556_02420]_[protein=DUF3789_domain-containing_protein]_[protein_id=MBH9952024.1]_[location=153913..154056]_[gbkey=CDS]	GI3	13	164
lcl|VCAN01000009.1_cds_MBH9952025.1_140_[locus_tag=FE556_02425]_[protein=hypothetical_protein]_[protein_id=MBH9952025.1]_[location=154057..154278]_[gbkey=CDS]	GI3	11	164
lcl|VCAN01000009.1_cds_MBH9952026.1_141_[locus_tag=FE556_02430]_[protein=iron-sulfur_protein]_[protein_id=MBH9952026.1]_[location=154352..155113]_[gbkey=CDS]	GI3	12	164
lcl|VCAN01000009.1_cds_MBH9952027.1_142_[locus_tag=FE556_02435]_[protein=conjugal_transfer_protein]_[protein_id=MBH9952027.1]_[location=155212..155433]_[gbkey=CDS]	GI3	12	164
lcl|VCAN01000009.1_cds_MBH9952028.1_143_[locus_tag=FE556_02440]_[protein=antirestriction_protein_ArdA]_[protein_id=MBH9952028.1]_[location=155430..155915]_[gbkey=CDS]	GI3	16	164
lcl|VCAN01000009.1_cds_MBH9952029.1_144_[locus_tag=FE556_02445]_[protein=antirestriction_protein_ArdA]_[protein_id=MBH9952029.1]_[location=155932..156435]_[gbkey=CDS]	GI3	16	164
lcl|VCAN01000009.1_cds_MBH9952030.1_145_[locus_tag=FE556_02450]_[protein=conjugal_transfer_protein]_[protein_id=MBH9952030.1]_[location=156521..156910]_[gbkey=CDS]	GI3	52	164
lcl|VCAN01000009.1_cds_MBH9952031.1_146_[locus_tag=FE556_02455]_[protein=ATP-binding_protein]_[protein_id=MBH9952031.1]_[location=156897..159347]_[gbkey=CDS]	GI3	49	159
lcl|VCAN01000009.1_cds_MBH9952032.1_147_[locus_tag=FE556_02460]_[protein=YtxH_domain-containing_protein]_[protein_id=MBH9952032.1]_[location=159410..161512]_[gbkey=CDS]	GI3	11	162
lcl|VCAN01000009.1_cds_MBH9952033.1_148_[locus_tag=FE556_02465]_[protein=peptidase_P60]_[protein_id=MBH9952033.1]_[location=161509..162519]_[gbkey=CDS]	GI3	51	164
lcl|VCAN01000009.1_cds_MBH9952034.1_149_[locus_tag=FE556_02470]_[protein=conjugal_transfer_protein]_[protein_id=MBH9952034.1]_[location=162537..163448]_[gbkey=CDS]	GI3	12	164
lcl|VCAN01000009.1_cds_MBH9952035.1_150_[locus_tag=FE556_02475]_[protein=TetR/AcrR_family_transcriptional_regulator]_[protein_id=MBH9952035.1]_[location=163589..164215]_[gbkey=CDS]	GI3	11	163
lcl|VCAN01000009.1_cds_MBH9952036.1_151_[locus_tag=FE556_02480]_[protein=ABC_transporter_ATP-binding_protein]_[protein_id=MBH9952036.1]_[location=164212..165099]_[gbkey=CDS]	GI3	11	164
lcl|VCAN01000009.1_cds_MBH9952037.1_152_[locus_tag=FE556_02485]_[protein=ABC_transporter_permease]_[protein_id=MBH9952037.1]_[location=165096..165893]_[gbkey=CDS]	GI3	11	163
lcl|VCAN01000009.1_cds_MBH9952038.1_153_[locus_tag=FE556_02490]_[protein=ABC_transporter_ATP-binding_protein]_[protein_id=MBH9952038.1]_[location=166073..166759]_[gbkey=CDS]	GI3	14	164
lcl|VCAN01000009.1_cds_MBH9952039.1_154_[locus_tag=FE556_02495]_[protein=ABC_transporter_permease]_[protein_id=MBH9952039.1]_[location=166749..169307]_[gbkey=CDS]	GI3	12	164
lcl|VCAN01000009.1_cds_MBH9952040.1_155_[locus_tag=FE556_02500]_[protein=response_regulator_transcription_factor]_[protein_id=MBH9952040.1]_[location=169372..170037]_[gbkey=CDS]	GI3	13	164
lcl|VCAN01000009.1_cds_MBH9952041.1_156_[locus_tag=FE556_02505]_[protein=HAMP_domain-containing_histidine_kinase]_[protein_id=MBH9952041.1]_[location=170040..171065]_[gbkey=CDS]	GI3	12	164
lcl|VCAN01000009.1_cds_MBH9952042.1_157_[locus_tag=FE556_02510]_[protein=sigma-70_family_RNA_polymerase_sigma_factor]_[protein_id=MBH9952042.1]_[location=171349..171771]_[gbkey=CDS]	GI3	13	164
lcl|VCAN01000009.1_cds_MBH9952043.1_158_[locus_tag=FE556_02515]_[protein=helix-turn-helix_domain-containing_protein]_[protein_id=MBH9952043.1]_[location=171776..172015]_[gbkey=CDS]	GI3	13	164
lcl|VCAN01000009.1_cds_MBH9952044.1_159_[locus_tag=FE556_02520]_[protein=phosphoesterase]_[protein_id=MBH9952044.1]_[location=172468..173319]_[gbkey=CDS]	GI3	11	164
lcl|VCAN01000009.1_cds_MBH9952045.1_160_[locus_tag=FE556_02525]_[protein=DUF4368_domain-containing_protein]_[protein_id=MBH9952045.1]_[location=173612..175225]_[gbkey=CDS]	GI3	11	162
*Based on a BSR value >0.9

## Sheet: Table_S4
Table S4. Pairwise SNP comparisons for isolates of the same sequence type from the same samples
Isolate 1	Isolate 2	#pairwise SNPs
HS-FS-000073-I06	HS-FS-000073-I04	1
HS-FS-000073-I06	HS-FS-000073-I05	1
HS-FS-000073-I07	HS-FS-000073-I06	1
HS-FS-000073-I08	HS-FS-000073-I06	1
HS-FS-000222-I04	HS-FS-000222-I06	1
HS-FS-000222-I05	HS-FS-000222-I06	1

## Sheet: Table_S5
Table S5. Pairwise SNP distance information for sequence types found in Flagstaff
ST	#Reservoirs	Clinical Isolates	Environmental Isolates	Dog Isolates	Reference	Genomic search space	Clinically linked pairs (<=2 SNPs)	Cross-reservoir linked pairs (<=2 SNPs)
2	3	42	27	7	GCA_001577795.1	3925015	0	0
42	3	39	23	12	GCA_002234355.1	3886023	8	1 (environmental-clinical)
3-NT	3	5	14	9	GCA_001447175.1	3936905	1	1 (environmental-dog)
15	3	2	15	11	GCA_003481905.1	3975752	0	1 (environmental-dog)
110	3	9	12	2	GCA_018884605.1	3930213	0	0
8	3	20	1	1	GCA_002812645.1	3908034	2	0
26	3	3	6	2	GCA_900164115.1	4027807	0	0
236	3	2	2	1	JAHGKJ000000000	3985946	0	0
3-T	2	24	2	0	GCA_003482345.1	3945503	7	4 (1 environmental to 4 clinical)
6	2	21	0	1	GCA_006454555.1	4120845	0	0
10	2	3	0	1	GCA_018884845.1	4169009	0	0
28	2	3	0	1	GCA_024723955.1	3913578	0	0
31	2	1	0	1	GCA_018782085.1	3817253	na	0
35	2	21	1	0	GCA_900447055.1	3971026	0	0
43	2	16	1	0	GCA_018884865.1	4057388	8	0
53	2	13	1	0	GCA_018884665.1	3940534	0	0
54	2	4	1	0	GCA_000009205.2	3970513	0	0
83	2	1	1	0	GCA_003482325.1	3890379	na	0
1	1	43	0	0	GCA_000085225.1	3917687	33	na
4	1	6	0	0	GCA_009903525.1	3903621	0	na
11	1	6	0	0	GCA_000210435.1	3795276	0	na
14	1	6	0	0	GCA_001972165.1	3987922	0	na
21	1	2	0	0	GCA_003597855.1	3919375	0	na
34	1	16	0	0	GCA_008245165.1	3888099	1	na
37	1	2	0	0	GCA_019095765.1	4000086	0	na
41	1	10	0	0	GCA_018783845.1	3884646	0	na
44	1	3	0	0	GCA_006380955.1	4082255	0	na
47	1	3	0	0	GCA_022762645.1	3882133	1	na
55	1	10	0	0	GCA_006381045.1	3935781	0	na
58	1	12	0	0	GCA_018263955.1	4089680	1	na
67	1	10	0	0	GCA_001971865.1	3949208	1	na
95	1	8	0	0	GCA_021363755.1	3936039	2	na
97	1	2	0	0	GCA_021361545.2	3849602	0	na
102	1	2	0	0	GCA_002082985.2	4057182	0	na
109	1	2	0	0	GCA_003482125.1	3883144	0	na
205	1	0	3	0	GCA_021110375.1	3926799	na	na
224	1	2	0	0	GCA_023718125.1	3907393	1	na

## Sheet: Table_S6
Table S6. CDSs differentially conserved within ST42 genomes
gene type	annotation	protein accession
clade 2 lost	flavodoxin family protein	WP_021373557.1
clade 1 lost	response regulator transcription factor	WP_021367068.1
clade 1 lost	IS200/IS605 family transposase	WP_003439830.1
clade 1 lost	amino acid ABC transporter substrate-binding protein	WP_003433929.1
clade 1 lost	amino acid ABC transporter permease	WP_003433934.1
clade 1 lost	amino acid ABC transporter substrate-binding protein	WP_003433936.1
clade 1 lost	M20 family metallopeptidase	WP_003433937.1
clade 1 lost	amino acid ABC transporter ATP-biding protein	WP_003433939.1
clade 1 lost	dicarboxylate/amino acid: cation symporter	WP_003433941.1
clade 1 lost	cation:dicarboxylase symporter family transporter	WP_003433943.1
clade 1b lost	transcriptional regulator GutM	WP_003437466.1
clade 1b lost	PTS glucitol/soribol transporter subunit IIC	WP_003418408.1
clade 1b lost	PTS sorbose transporter subunit IIB	WP_003437467.1
clade 1b lost	PTS glucitol/sorbitol transporter subunit IIB	WP_003418410.1
clade 1b lost	PTS glucitol/sorbitol transporter subunit IIA	WP_003437468.1
clade 1b lost	sorbitol-6-phosphate 2-dehydrogenase	WP_009895815.1
clade 1b lost	substrate-binding domain-containing protein	WP_003437541.1
clade 1b lost	hydroxymethylglutaryl-CoA lyase	WP_021366277.1
clade 1b lost	SLC13 family permease	WP_254172163.1
